# Supplementary material for: A group VII ethylene response factor gene, ZmEREB180, coordinates waterlogging tolerance in maize seedlings
Source: Plant Biotechnol J. 2019 May 14;17(12):2286–98. doi: 10.1111/pbi.13140 (PMC6835127; doi:10.1111/pbi.13140)
Supplement: Supplementary file 2 — Table S4 Up‐regulated genes in OE240 seedling roots compared to C01 under normal conditions. Table S5 Down‐regulated genes in OE240 seedling roots compared to C01 under normal conditions. Table S6 Up‐regulated genes in OE240 seedling roots compared to C01 under waterlogging stress. Table S7 Down‐regulated genes in OE240 seedling roots compared to C01 under waterlogging stress. [file PBI-17-2286-s002.xlsx]

## Sheet: Table S4
Table S4. Up-regulated genes in OE240 seedling roots compared to C01 under normal conditions.
Gene_ID	Expression level (baseMean)		FoldChange	p_value	Annotation
	C01, normal	OE240, normal
Zm00001d009727	0.0700662	16.0291	228.771	0.00132624	Cytochrome c oxidase subunit 5b-2 mitochondrial
Zm00001d044036	0.210268	24.3948	116.018	0.000709474
Zm00001d015992	0.210766	23.3075	110.585	0.000709474
Zm00001d034948	0.0262646	2.83575	107.969	0.000709474	TRAM LAG1 and CLN8 (TLC) lipid-sensing domain containing protein
Zm00001d051863	0.2412	25.2626	104.737	0.00892803	Putative cytochrome P450 superfamily protein
Zm00001d024522	6.02127	609.802	101.275	0.000709474	Putative HLH DNA-binding domain superfamily protein
Zm00001d025141	0.799289	77.5863	97.0691	0.000709474	basic helix-loop-helix (bHLH) DNA-binding superfamily protein
Zm00001d017592	1.33181	123.261	92.5515	0.000709474	Dehydration-responsive element-binding protein 1A
Zm00001d036003	1.29843	109.352	84.2186	0.000709474	DRE-binding protein4
Zm00001d017591	1.14169	88.6685	77.6643	0.000709474	Ethylene-responsive transcription factor ERF025
Zm00001d003143	0.164631	12.0153	72.9832	0.000709474
Zm00001d012642	0.643079	42.3253	65.8166	0.000709474	Transcription factor bHLH92
Zm00001d002618	2.28784	140.199	61.2801	0.000709474	Dehydration-responsive element-binding protein 1D
Zm00001d005892	5.70356	341.427	59.8621	0.000709474	Ethylene-responsive transcription factor ERF109
Zm00001d053736	0.838998	50.0469	59.6508	0.000709474	Gamma-glutamyl peptidase 1
Zm00001d022435	8.56438	492.51	57.5068	0.000709474	Expressed protein; protein
Zm00001d044703	3.04315	154.783	50.8628	0.000709474	Cytochrome P450 94C1
Zm00001d031796	15.6049	698.166	44.7402	0.000709474	AP2 domain containing protein
Zm00001d012641	1.39228	62.194	44.6706	0.000709474	cytokinin oxidase4b
Zm00001d052530	11.1385	473.448	42.5055	0.000709474	Cytochrome P450 94C1
Zm00001d028374	5.55839	208.865	37.5765	0.000709474	U-box domain-containing protein 21
Zm00001d014253	9.67873	313.519	32.3926	0.000709474	ZIM motif family protein
Zm00001d027932	1.39998	45.2942	32.3535	0.000709474
Zm00001d025437	3.75382	114.509	30.5047	0.000709474	Amino acid permease
Zm00001d003533	10.2819	305.297	29.6927	0.000709474	Lipoxygenase
Zm00001d018819	2.20817	63.717	28.8551	0.000709474	nine-cis-epoxycarotenoid dioxygenase5
Zm00001d013185	10.108	268.16	26.5295	0.000709474	Allene oxide synthase chloroplastic
Zm00001d014166	1.22399	31.6462	25.8549	0.000709474	Putative calcium-transporting ATPase 13 plasma membrane-type
Zm00001d009610	0.119599	3.08258	25.7743	0.000709474	Acetamidase/Formamidase family protein
Zm00001d044387	2.02173	51.8412	25.642	0.000709474	Transmembrane amino acid transporter family protein
Zm00001d032120	12.49	316.497	25.34	0.000709474	Tetraspanin-7
Zm00001d016947	8.82854	218.731	24.7754	0.000709474
Zm00001d021160	10.2917	254.144	24.6941	0.0024452
Zm00001d008021	0.403224	9.80596	24.3189	0.00935977
Zm00001d006553	0.667133	15.934	23.8843	0.000709474	BTB/POZ domain-containing protein
Zm00001d009296	1.57986	37.3234	23.6245	0.000709474	Pathogenesis-related protein PRMS
Zm00001d017268	3.66858	85.1408	23.2081	0.000709474	R2R3MYB-domain protein
Zm00001d025360	4.31562	98.1304	22.7384	0.000709474	Probable F-box protein At1g60180
Zm00001d006948	0.248122	5.63092	22.6942	0.000709474	Cytochrome P450 709B2
Zm00001d021176	2.14281	48.1608	22.4755	0.000709474	Disease resistance protein RPM1
Zm00001d041381	0.520674	11.619	22.3153	0.00190502	Transducin/WD40 repeat-like superfamily protein
Zm00001d044906	1.16989	25.7232	21.9877	0.000709474	12-oxo-phytodienoic acid reductase2
Zm00001d047743	6.01221	130.069	21.6341	0.000709474	fatty acid desaturase7
Zm00001d047330	4.77176	102.046	21.3854	0.000709474	Zinc finger protein AZF2
Zm00001d007175	9.31787	194.585	20.883	0.000709474	Expressed protein; protein
Zm00001d043701	1.47123	29.5698	20.0987	0.000709474	IAA-amino acid hydrolase ILR1-like 4
Zm00001d050689	2.89878	58.0289	20.0184	0.000709474	U-box domain-containing protein 29
Zm00001d043706	0.982499	19.3194	19.6635	0.000709474	DNA binding protein
Zm00001d032287	2.49384	47.224	18.9363	0.000709474
Zm00001d007901	3.00721	56.7053	18.8564	0.000709474	Cylicin-1
Zm00001d052189	11.0606	206.808	18.6977	0.000709474	Putative RING zinc finger domain superfamily protein
Zm00001d025524	0.171589	3.17092	18.4797	0.00348892	lipoxygenase7
Zm00001d042143	8.52452	156.873	18.4026	0.000709474	glucan endo-13-beta-glucosidase homolog1
Zm00001d043740	4.6108	84.6863	18.3669	0.000709474	Mitogen-activated protein kinase kinase kinase YODA
Zm00001d044219	0.239116	4.35656	18.2194	0.000709474
Zm00001d033957	12.69	230.403	18.1563	0.000709474	Helix-loop-helix DNA-binding domain containing protein
Zm00001d016948	9.37001	169.562	18.0962	0.000709474
Zm00001d051468	24.6684	434.41	17.61	0.000709474	RING/U-box superfamily protein
Zm00001d008548	19.9683	351.112	17.5835	0.000709474	Bowman-Birk type wound-induced proteinase inhibitor WIP1
Zm00001d006591	2.13792	37.5272	17.5531	0.000709474	F-box domain containing protein
Zm00001d029584	2.37921	41.5315	17.456	0.000709474	Zinc finger protein AZF2
Zm00001d034421	0.676616	11.7323	17.3397	0.000709474	Actin-7
Zm00001d042063	7.54166	130.004	17.2381	0.000709474
Zm00001d027900	4.16493	71.2685	17.1116	0.000709474	Protein TIFY 10B
Zm00001d020614	2.67058	45.3939	16.9978	0.000709474	ZIM-transcription factor 28
Zm00001d027899	3.32078	55.8776	16.8266	0.000709474	ZIM motif family protein
Zm00001d011143	0.957006	15.9728	16.6904	0.000709474
Zm00001d050635	11.8196	193.387	16.3616	0.000709474	Peptidyl-prolyl cis-trans isomerase
Zm00001d043062	2.81631	45.9356	16.3106	0.000709474	Probable WRKY transcription factor 30
Zm00001d044769	10.0735	163.509	16.2316	0.000709474
Zm00001d030304	64.0459	1030.18	16.085	0.000709474	Pathogenesis-related thaumatin superfamily protein
Zm00001d015025	27.4928	438.853	15.9625	0.000709474	AMP binding protein
Zm00001d005841	0.772398	12.285	15.905	0.00631955	Transcription factor HEC2
Zm00001d038766	0.99762	15.7266	15.7641	0.000709474	RING-H2 finger protein ATL67
Zm00001d028838	16.536	259.398	15.6869	0.000709474	Long cell-linked locus protein
Zm00001d050462	0.538113	8.41702	15.6417	0.000709474	Leucine zipper-containing protein-like
Zm00001d032285	8.64125	134.994	15.622	0.000709474
Zm00001d047584	1.01839	15.8303	15.5444	0.000709474	Eukaryotic aspartyl protease family protein
Zm00001d053236	1.86157	28.8169	15.4799	0.000709474	Putative RING zinc finger domain superfamily protein
Zm00001d009022	1.09139	16.6849	15.2878	0.000709474	NmrA-like negative transcriptional regulator family protein
Zm00001d013370	4.30831	63.9081	14.8337	0.000709474	Symbiotic ammonium transporter
Zm00001d024621	1.526	22.2214	14.5619	0.000709474	Phloem-specific lectin
Zm00001d042449	4.82252	69.7491	14.4632	0.000709474	BCL-2 binding anthanogene-1
Zm00001d033389	8.58773	123.86	14.4229	0.000709474	VQ motif family protein
Zm00001d039944	10.1042	144.439	14.2949	0.000709474	Probable calcium-binding protein CML27
Zm00001d025346	1.73939	24.8471	14.285	0.000709474	Protein TERMINAL FLOWER 1
Zm00001d007605	0.107981	1.54197	14.28	0.000709474
Zm00001d050514	1.13929	16.1828	14.2043	0.000709474	Putative RING zinc finger domain superfamily protein
Zm00001d031811	3.23762	45.7949	14.1446	0.000709474	Patatin-like protein 2
Zm00001d030682	0.304757	4.30107	14.1131	0.00190502	OSJNBb0004G23.8 protein; OSJNBb0085F13.3 protein
Zm00001d028742	10.2192	138.505	13.5534	0.000709474	fatty acid desaturase8
Zm00001d018158	1.33064	17.9771	13.5101	0.000709474	Ethylene-responsive element binding protein 2
Zm00001d025533	1.17255	15.703	13.3922	0.000709474	NAD(P)-linked oxidoreductase superfamily protein
Zm00001d021205	9.23352	123.643	13.3907	0.000709474	Dehydration-responsive element-binding protein 1B
Zm00001d052102	2.24064	29.9843	13.382	0.000709474	Putative AP2/EREBP transcription factor superfamily protein
Zm00001d034205	6.56246	87.7741	13.3752	0.000709474	Probable xyloglucan glycosyltransferase 12
Zm00001d027948	0.331453	4.43233	13.3724	0.00445367	hydroxycinnamoyltransferase2
Zm00001d030930	0.585652	7.76921	13.2659	0.00538168
Zm00001d012456	0.879224	11.6266	13.2237	0.000709474	jasmonate-regulated gene 21
Zm00001d029955	0.426534	5.62898	13.197	0.00491677	Phospholipase A1-Ibeta2 chloroplastic
Zm00001d036726	24.4725	322.048	13.1596	0.000709474	Putative WRKY DNA-binding domain superfamily protein
Zm00001d032069	7.87979	102.472	13.0044	0.000709474	root-specific kinase 1
Zm00001d027947	0.653714	8.45702	12.9369	0.000709474	Tyrosine decarboxylase 1
Zm00001d007381	1.4166	18.1652	12.8231	0.000709474
Zm00001d052190	1.15999	14.8385	12.7919	0.00491677
Zm00001d023592	18.5954	237.713	12.7834	0.000709474	Amino acid permease 2
Zm00001d029586	1.26456	16.0729	12.7103	0.00132624	Zinc finger protein AZF2
Zm00001d021247	0.0908321	1.1511	12.6728	0.000709474	Protein INAPERTURATE POLLEN1
Zm00001d024726	2.66668	33.6182	12.6068	0.000709474	myb domain protein 112
Zm00001d009309	32.7331	398.621	12.1779	0.000709474	Xyloglucan endotransglucosylase/hydrolase protein 14
Zm00001d006169	4.22368	50.8128	12.0305	0.000709474	CBF3-like protein
Zm00001d011656	24.5756	293.814	11.9555	0.000709474	Putative MAPKKK family protein kinase
Zm00001d014945	1.10121	13.0354	11.8373	0.000709474	Lactate/malate dehydrogenase family protein
Zm00001d039963	13.1132	155.163	11.8326	0.000709474	Protein SAR DEFICIENT 1
Zm00001d044744	11.5659	136.155	11.7721	0.000709474	Endoglucanase 11
Zm00001d043989	3.28951	38.4659	11.6935	0.000709474	F-box/kelch-repeat protein
Zm00001d003743	3.23306	37.6558	11.6471	0.000709474	VQ motif family protein
Zm00001d033049	10.3207	118.838	11.5145	0.000709474	ZIM motif family protein
Zm00001d046318	3.62102	41.3668	11.4241	0.000709474	Putative FAD-binding Berberine family protein
Zm00001d004078	0.534038	6.08641	11.397	0.000709474	L-type lectin-domain containing receptor kinase IX.1
Zm00001d020886	3.67506	41.839	11.3846	0.000709474	Aspartyl protease AED1
Zm00001d048263	21.2373	241.023	11.349	0.000709474	Putative tify domain/CCT motif transcription factor family protein
Zm00001d002131	0.252054	2.85636	11.3323	0.00679085
Zm00001d028093	16.935	187.86	11.093	0.000709474	Calcium-transporting ATPase 2 plasma membrane-type
Zm00001d053001	6.76765	74.9396	11.0732	0.000709474	Eukaryotic aspartyl protease family protein
Zm00001d013782	0.231468	2.55569	11.0412	0.000709474	LRR receptor-like serine/threonine-protein kinase EFR
Zm00001d013313	6.18343	67.7847	10.9623	0.00445367
Zm00001d041826	2.17722	23.7676	10.9165	0.000709474	protein; Protein kinase domain containing protein
Zm00001d017243	2.59503	28.2973	10.9044	0.000709474	R2R3MYB-domain protein
Zm00001d026321	1.24739	13.5606	10.8712	0.000709474	F-box/kelch-repeat protein
Zm00001d032408	1.32161	14.3235	10.8379	0.000709474	G-type lectin S-receptor-like serine/threonine-protein kinase B120
Zm00001d009985	59.2373	638.567	10.7798	0.000709474	Polcalcin Jun o 2
Zm00001d018973	96.9282	1044.02	10.7711	0.000709474	IAA24-auxin-responsive Aux/IAA family member
Zm00001d024960	6.5548	70.4731	10.7514	0.000709474	Bowman-Birk type trypsin inhibitor
Zm00001d020429	15.1706	162.304	10.6986	0.000709474	Protein kinase superfamily protein
Zm00001d003048	4.02607	43.071	10.698	0.000709474	Disease resistance gene analog PIC17
Zm00001d021680	0.197993	2.1063	10.6383	0.00132624
Zm00001d016921	0.264824	2.79009	10.5356	0.0024452
Zm00001d028004	1.11645	11.7211	10.4985	0.000709474	Outer arm dynein light chain 1 protein
Zm00001d037724	1.70125	17.7757	10.4486	0.000709474	Gibberellin 2-beta-dioxygenase
Zm00001d034073	3.73402	38.8377	10.401	0.000709474	Probable WRKY transcription factor 57
Zm00001d009705	1.05675	10.976	10.3866	0.000709474	S-type anion channel SLAH3
Zm00001d012482	1.81543	18.8385	10.3769	0.000709474	Putative WRKY DNA-binding domain superfamily protein
Zm00001d006306	0.766167	7.92547	10.3443	0.000709474	High mobility group B protein 2
Zm00001d039789	0.578156	5.97414	10.3331	0.000709474	receptor-like protein kinase 4
Zm00001d002679	0.103425	1.06298	10.2778	0.00679085	Mechanosensitive ion channel protein 6
Zm00001d014029	1.28809	13.0791	10.1539	0.000709474	myb domain protein 15
Zm00001d040148	6.27184	63.5876	10.1386	0.000709474	basic helix-loop-helix (bHLH) DNA-binding superfamily protein
Zm00001d022461	2.65135	26.8751	10.1364	0.000709474	ERF-like protein
Zm00001d006753	2.86239	28.9546	10.1155	0.000709474	Indole-3-acetic acid amido synthetase
Zm00001d018738	82.5238	832.077	10.0829	0.000709474	pathogenesis related protein4
Zm00001d003035	2.10327	21.207	10.0829	0.000709474	Tetratricopeptide repeat (TPR)-like superfamily protein
Zm00001d024852	0.998745	10.0431	10.0557	0.000709474	1-aminocyclopropane-1-carboxylate oxidase3
Zm00001d002727	0.523516	5.25141	10.031	0.000709474	Acyl-acyl carrier protein thioesterase ATL3 chloroplastic
Zm00001d006525	5.34375	53.5332	10.0179	0.000709474	Aspartic proteinase nepenthesin-1
Zm00001d051795	1.93875	19.4184	10.0159	0.000709474	Polcalcin Jun o 2
Zm00001d020137	39.8431	398.305	9.99684	0.000709474	Probable WRKY transcription factor 30
Zm00001d032003	2.01343	19.9451	9.90603	0.000709474
Zm00001d043411	1.04317	10.3017	9.87538	0.000709474	gibberellin 2-oxidase3
Zm00001d017648	7.49195	73.9272	9.86755	0.000709474	OSJNBa0013K16.16 protein; protein
Zm00001d031158	10.1663	99.3473	9.77222	0.000709474	pathogenesis related protein5
Zm00001d045557	21.0087	204.63	9.74025	0.000709474	Putative cellulose synthase-like family protein
Zm00001d033050	45.5053	441.295	9.69766	0.000709474	ZIM motif family protein
Zm00001d013163	6.4904	62.9121	9.6931	0.000709474	Formin-like protein 18
Zm00001d032753	2.36253	22.8975	9.69194	0.000709474	Zinc finger (C3HC4-type RING finger) family protein
Zm00001d044253	45.9388	444.847	9.68347	0.000709474	IQ domain-containing protein IQM5
Zm00001d030023	2.54212	24.509	9.64117	0.000709474	NAC-transcription factor43
Zm00001d027925	73.912	705.394	9.5437	0.000709474	Ethylene-responsive transcription factor RAP2-3
Zm00001d021835	19.2236	183.16	9.52787	0.000709474	Calcium-dependent protein kinase 7
Zm00001d044327	18.7372	177.914	9.49523	0.000709474	Cytokinin riboside 5'-monophosphate phosphoribohydrolase LOG7
Zm00001d052041	1.61173	15.2673	9.47262	0.000709474	Protein CDI
Zm00001d033455	15.6262	146.195	9.35576	0.000709474	Protein P21
Zm00001d026657	24.1193	225.626	9.35458	0.000709474	Probable CCR4-associated factor 1 homolog 11
Zm00001d002410	4.31189	40.2985	9.3459	0.000709474	Probable xyloglucan endotransglucosylase/hydrolase protein 21
Zm00001d020470	27.1336	252.001	9.28741	0.000709474	DUF868 family protein
Zm00001d008573	34.4793	317.433	9.20648	0.000709474	Calmodulin protein 2%2C touch-induced
Zm00001d047674	3.87657	35.6548	9.19751	0.000709474	Cell-linked locus protein%3B Long cell-linked locus protein
Zm00001d023400	3.1752	29.0924	9.16238	0.000709474	Putative cytochrome P450 superfamily protein
Zm00001d022327	5.93183	54.2426	9.14433	0.000709474	Probable carboxylesterase 18
Zm00001d044734	17.0759	155.828	9.12561	0.000709474	U-box domain-containing protein 21
Zm00001d026125	0.327405	2.97261	9.07931	0.000709474	General transcription factor 2-related zinc finger protein
Zm00001d017645	8.97429	80.231	8.94009	0.000709474	RING-H2 finger protein ATL80
Zm00001d010284	8.3399	74.166	8.89291	0.000709474	Probable carboxylesterase 17
Zm00001d053746	56.5652	501.804	8.87125	0.000709474	Probable WRKY transcription factor 40
Zm00001d016982	1.58884	14.0557	8.84652	0.000709474	Protein NRT1/ PTR FAMILY 6.4
Zm00001d026412	8.22539	72.1521	8.77188	0.000709474
Zm00001d016401	87.9133	770.812	8.76787	0.000709474
Zm00001d010385	8.42249	73.7115	8.75175	0.000709474	Protein UPSTREAM OF FLC
Zm00001d018058	3.23596	28.1436	8.69714	0.000709474	Glutaredoxin family protein
Zm00001d023516	2.53443	22.0418	8.69695	0.000709474	Salt stress-induced protein
Zm00001d007876	0.462499	4.01585	8.68294	0.00398734	nine-cis-epoxycarotenoid dioxygenase4
Zm00001d035020	5.98219	51.8177	8.662	0.000709474	Cell wall / vacuolar inhibitor of fructosidase 2
Zm00001d017978	25.992	224.233	8.627	0.000709474	Endoglucanase 1
Zm00001d021977	8.00281	68.9375	8.61416	0.000709474
Zm00001d022451	89.2887	767.039	8.59055	0.000709474	CBL-interacting serine/threonine-protein kinase 11
Zm00001d044688	2.60328	22.1851	8.52198	0.00398734
Zm00001d021816	47.1223	400.145	8.49163	0.000709474
Zm00001d006947	0.641382	5.41303	8.43964	0.000709474	Cytochrome P450 CYP709C14
Zm00001d013384	1.48405	12.4252	8.37249	0.000709474	plant/MUD21-2 protein
Zm00001d025503	7.26116	60.7228	8.36269	0.000709474	ATP sulfurylase 1 chloroplastic
Zm00001d043932	2.12134	17.7058	8.34652	0.00348892	Grx_I1-glutaredoxin subgroup III
Zm00001d044153	10.5134	87.6231	8.33442	0.000709474	cytochrome P450 10
Zm00001d014794	14.1905	118.195	8.32916	0.000709474	physical impedance induced protein2
Zm00001d014463	13.9743	115.665	8.27698	0.000709474	early nodulin-like protein 9
Zm00001d012717	0.177154	1.45472	8.21161	0.0024452	Potassium channel KAT1
Zm00001d017333	1.85217	15.1479	8.17846	0.000709474	Serine carboxypeptidase-like 34
Zm00001d016719	59.638	484.62	8.12603	0.000709474	U-box domain-containing protein 29
Zm00001d035542	5.52423	44.7754	8.10527	0.000709474	GPRP
Zm00001d033510	11.2447	90.9556	8.08875	0.000709474
Zm00001d012505	2.21608	17.8799	8.06826	0.000709474	Putative WRKY DNA-binding domain superfamily protein
Zm00001d012321	93.8981	753.666	8.02642	0.000709474	Nematode resistance protein-like HSPRO2
Zm00001d007581	2.70601	21.7161	8.02514	0.000709474	harpin binding protein1
Zm00001d038717	13.002	103.814	7.98446	0.000709474	Seed specific protein Bn15D17A
Zm00001d044021	0.424735	3.38985	7.98109	0.000709474	Isocitrate dehydrogenase
Zm00001d029829	0.291201	2.32019	7.96766	0.000709474	U-box domain-containing protein 33
Zm00001d003504	32.7242	260.212	7.95167	0.000709474
Zm00001d026126	3.65095	28.9485	7.92903	0.000709474	Probable serine/threonine-protein kinase Cx32 chloroplastic
Zm00001d017457	70.3687	557.534	7.92304	0.000709474	Phospholipase A1-Ibeta2 chloroplastic
Zm00001d012279	7.3221	57.9781	7.91823	0.000709474	Putative RING zinc finger domain superfamily protein
Zm00001d023720	0.581252	4.59942	7.91295	0.000709474	Ureide permease 5
Zm00001d028912	4.24746	33.5965	7.90979	0.000709474	UPF0481 protein
Zm00001d020272	31.5926	249.797	7.90682	0.000709474	trehalose-6-phosphate phosphatase8
Zm00001d006555	3.56863	27.9627	7.8357	0.000709474	60S ribosomal protein L38
Zm00001d017279	12.6612	99.1078	7.82768	0.000709474	phenylalanine ammonia lyase7
Zm00001d045361	13.3408	104.117	7.8044	0.000709474
Zm00001d002747	1.51361	11.7611	7.77023	0.00585316	Ethylene-responsive transcription factor ERF035
Zm00001d013638	3.10492	24.0074	7.73205	0.000709474	Cation/calcium exchanger 2
Zm00001d043935	10.0513	77.5887	7.71927	0.000709474	Ras-related protein RABA1f
Zm00001d010388	159.696	1225.73	7.6754	0.000709474
Zm00001d016457	0.867818	6.6356	7.6463	0.00190502	Probable WRKY transcription factor 11
Zm00001d034494	16.2836	123.956	7.61232	0.000709474	Actin cross-linking protein
Zm00001d006608	4.5237	34.3232	7.58742	0.000709474
Zm00001d004705	0.859354	6.51025	7.57575	0.00190502	Amino acid permease 2
Zm00001d020714	7.53712	56.8344	7.5406	0.000709474	Heat shock factor protein 4
Zm00001d051342	0.485352	3.65528	7.53119	0.000709474	Chaperone DnaJ-domain superfamily protein
Zm00001d032608	7.0055	52.7574	7.53085	0.000709474	alpha-galactosidase1
Zm00001d029738	5.03736	37.7859	7.50113	0.000709474	Alpha/beta hydrolase related protein
Zm00001d014804	5.21522	38.9758	7.47347	0.000709474	Eukaryotic aspartyl protease family protein
Zm00001d021727	1.12516	8.39237	7.45882	0.000709474	G-type lectin S-receptor-like serine/threonine-protein kinase B120
Zm00001d017699	16.9211	126.191	7.45761	0.000709474	Probable xyloglucan endotransglucosylase/hydrolase protein 30
Zm00001d032694	38.7429	288.638	7.45009	0.000709474	myb domain protein 15
Zm00001d014244	9.52525	70.8625	7.43944	0.000709474	Esterase
Zm00001d012292	14.2255	105.637	7.42589	0.000709474	Glucan endo-13-beta-glucosidase 14
Zm00001d052744	3.69234	27.4023	7.42139	0.000709474	Lipopolysaccharide-modifying protein
Zm00001d043025	9.24278	68.5528	7.4169	0.000709474	Probable WRKY transcription factor 33
Zm00001d048044	1.94543	14.4198	7.41214	0.000709474	Putative NAC domain transcription factor superfamily protein
Zm00001d031785	1.89647	14.0525	7.40982	0.000709474	receptor-like protein kinase 4
Zm00001d015289	6.91173	51.0122	7.38053	0.000709474	RING/U-box superfamily protein
Zm00001d017762	11.5437	85.1918	7.37994	0.000709474	abscisic acid 8'-hydroxylase1
Zm00001d018107	256.651	1891.25	7.36896	0.000709474	Protein EXORDIUM
Zm00001d053818	9.27028	67.9441	7.32924	0.000709474	Protein kinase superfamily protein
Zm00001d011644	0.764495	5.58804	7.30945	0.000709474	ABC transporter B family member 9
Zm00001d011832	6.884	50.3041	7.30739	0.000709474	G-type lectin S-receptor-like serine/threonine-protein kinase SD2-5
Zm00001d012325	0.743915	5.434	7.3046	0.000709474	Tetratricopeptide repeat (TPR)-like superfamily protein
Zm00001d043128	3.94338	28.7751	7.29706	0.000709474	NHL25
Zm00001d017152	24.4291	178.169	7.29331	0.000709474	endochitinase precursor4
Zm00001d034725	0.656143	4.76895	7.26816	0.000709474	Haloacid dehalogenase-like hydrolase (HAD) superfamily protein
Zm00001d044518	0.487972	3.5376	7.2496	0.00935977
Zm00001d052390	3.13981	22.6591	7.21671	0.000709474	Arabidopsis NAC domain containing protein 87
Zm00001d037165	1.52964	11.0096	7.19751	0.0024452
Zm00001d016730	1.01353	7.28996	7.19264	0.00190502	E3 ubiquitin-protein ligase PUB23
Zm00001d017983	9.85063	70.8319	7.1906	0.000709474	formin homologue 4
Zm00001d020250	1.87293	13.4486	7.18051	0.00132624
Zm00001d044995	14.3108	102.593	7.16892	0.000709474	root-specific kinase 1
Zm00001d050247	24.7218	177.117	7.16441	0.000709474	Putative WRKY DNA-binding domain superfamily protein
Zm00001d040308	0.53727	3.83151	7.13144	0.000709474	phosphoadenosine phosphosulfate (PAPS) reductase family protein
Zm00001d032828	0.305681	2.17992	7.13136	0.00190502	Citrate transporter family protein
Zm00001d036357	0.491572	3.4884	7.09642	0.000709474	Glycosyltransferase family 92 protein
Zm00001d044069	0.493737	3.48125	7.05082	0.00297505	sparse inflorescence1
Zm00001d019985	1.0343	7.28343	7.04189	0.000709474	GDSL esterase/lipase
Zm00001d035162	5.54003	38.9838	7.03675	0.000709474	LHT1
Zm00001d033862	2.14457	15.0122	7.0001	0.000709474	1-aminocyclopropane-1-carboxylate synthase6
Zm00001d011210	0.29524	2.06655	6.99956	0.000709474	lycopene epsilon cyclase1
Zm00001d029356	12.1819	85.2112	6.9949	0.000709474	benzoxazinone synthesis11
Zm00001d031813	43.1916	299.989	6.94554	0.000709474	Patatin-like protein 2
Zm00001d029371	15.3423	105.898	6.90235	0.000709474	Probable trehalose-phosphate phosphatase J
Zm00001d013565	1.30126	8.94536	6.87438	0.000709474
Zm00001d031875	1.13734	7.80939	6.86636	0.000709474	phosphate transporter protein7
Zm00001d042750	1.55516	10.6138	6.82489	0.00348892	Protein YLS9
Zm00001d039037	14.588	98.8389	6.77536	0.000709474	Putative MAP kinase family protein
Zm00001d015164	4.19244	28.3774	6.76871	0.000709474	Cyclin-T1-3
Zm00001d021781	0.886773	5.9978	6.76362	0.000709474	Organic cation/carnitine transporter 3
Zm00001d048232	2.22954	15.0371	6.74449	0.000709474	Purine permease 3
Zm00001d003830	44.9615	303.088	6.74106	0.000709474	Arogenate dehydratase/prephenate dehydratase 6 chloroplastic
Zm00001d007764	5.95162	40.1131	6.73986	0.000709474	Hydroxyproline O-galactosyltransferase GALT4
Zm00001d017461	4.93547	33.2199	6.73085	0.000709474
Zm00001d020941	2.5469	17.0428	6.69159	0.000709474	tassel sheath4
Zm00001d001832	10.5926	70.7672	6.68081	0.000709474	NDR1/HIN1-like 25
Zm00001d020403	0.612518	4.08891	6.67558	0.000709474	Receptor kinase
Zm00001d032265	18.4522	122.554	6.6417	0.000709474	WRKY69-superfamily of TFs having WRKY and zinc finger domains
Zm00001d014063	1.63048	10.8259	6.6397	0.000709474	MDIS1-interacting receptor like kinase 2
Zm00001d047055	4.14182	27.4937	6.63807	0.000709474	Formin-like protein 18
Zm00001d042140	0.824279	5.45117	6.61326	0.00132624	Beta-1%2C3-glucanase
Zm00001d009328	85.2008	562.574	6.60292	0.000709474	Glycosyltransferase
Zm00001d019256	0.677772	4.46847	6.59288	0.000709474	UDP-glycosyltransferase 76C1
Zm00001d013109	12.106	79.1711	6.53982	0.000709474	calcium-dependent protein kinase 10
Zm00001d038883	9.07207	59.259	6.53203	0.000709474	Mitogen-activated protein kinase kinase kinase YODA
Zm00001d038288	4.53112	29.5804	6.52828	0.000709474	Putative MYB DNA-binding domain superfamily protein
Zm00001d029051	2.43859	15.8805	6.51216	0.000709474	Expressed protein; protein
Zm00001d009066	28.5539	185.764	6.50573	0.000709474	Putative MYB DNA-binding domain superfamily protein
Zm00001d039415	1.12294	7.2974	6.49848	0.000709474	Lecithin-cholesterol acyltransferase-like 1
Zm00001d021303	4.82745	31.3175	6.48738	0.000709474	Probable receptor-like protein kinase
Zm00001d047402	3.2326	20.8863	6.46115	0.000709474	Putative calmodulin-binding family protein
Zm00001d050455	1.26547	8.16518	6.45229	0.000709474	Anthranilate N-benzoyltransferase protein 1
Zm00001d034514	3.6383	23.4741	6.45194	0.000709474	Germin-like protein subfamily T member 1
Zm00001d047017	17.647	113.634	6.43928	0.000709474	Putative HLH DNA-binding domain superfamily protein
Zm00001d009186	2.97503	19.1358	6.43214	0.000709474
Zm00001d004443	2.84657	18.2432	6.40884	0.000709474	Probable cinnamyl alcohol dehydrogenase 9
Zm00001d006330	30.7522	197.073	6.40842	0.000709474	Eukaryotic aspartyl protease family protein
Zm00001d040594	63.5186	406.247	6.39572	0.000709474	Cpm7
Zm00001d012281	4.87601	30.9293	6.34316	0.000709474	Protein YLS9
Zm00001d007915	12.4725	78.8173	6.31929	0.000709474	E3 ubiquitin-protein ligase RHF2A
Zm00001d008974	3.69984	23.3158	6.30184	0.000709474	Mitochondrial arginine transporter BAC2
Zm00001d038552	2.46238	15.399	6.25371	0.000709474
Zm00001d042749	16.6936	104.339	6.25024	0.000709474	Protein YLS9
Zm00001d042116	8.10632	50.5363	6.23419	0.000709474	U-box domain-containing protein 44
Zm00001d034642	17.1087	106.432	6.22093	0.000709474	Zinc finger protein ZAT11
Zm00001d017984	59.2264	366.162	6.18241	0.000709474	Probable galacturonosyltransferase-like 9
Zm00001d028230	3.80644	23.5209	6.17924	0.000709474	Sugar transport protein 13
Zm00001d006217	2.31723	14.2973	6.17	0.000709474	Serine/threonine-protein kinase NAK
Zm00001d053554	4.55996	28.1299	6.16889	0.000709474	Peroxidase 52
Zm00001d008073	9.87605	60.7134	6.14754	0.00808625
Zm00001d031588	0.66575	4.08939	6.14253	0.00808626
Zm00001d024853	3.18713	19.5511	6.13439	0.000709474	1-aminocyclopropane-1-carboxylate oxidase15
Zm00001d017821	2.07514	12.7185	6.12898	0.000709474	Probable L-type lectin-domain containing receptor kinase S.5
Zm00001d037894	8.5201	52.0938	6.11422	0.000709474	Dehydrin DHN1
Zm00001d005059	0.204143	1.24528	6.10004	0.000709474
Zm00001d020492	0.652019	3.9692	6.08755	0.000709474	Probable WRKY transcription factor 40
Zm00001d036338	6.45667	39.2945	6.08588	0.000709474	peptidoglycan-binding LysM domain-containing protein
Zm00001d014136	0.429529	2.60212	6.05808	0.00297505	Ent-cassadiene C2-hydroxylase
Zm00001d036164	1.07369	6.50132	6.05512	0.0024452	Salicylate/benzoate carboxyl methyltransferase
Zm00001d023811	23.4808	142.118	6.05252	0.000709474	Pathogenesis-related protein STH-21
Zm00001d010798	59.9076	360.84	6.02328	0.000709474	oxidative stress 3
Zm00001d017276	8.16533	49.1145	6.015	0.000709474	phenylalanine ammonia lyase8
Zm00001d034109	16.6283	99.9187	6.00895	0.000709474	Probable protein phosphatase 2C 48
Zm00001d002802	4.6865	28.1182	5.99983	0.000709474	Leucine-rich repeat receptor protein kinase EXS
Zm00001d036364	0.879253	5.25545	5.97718	0.000709474	NAC domain containing protein 36
Zm00001d043338	3.98091	23.7904	5.97612	0.000709474
Zm00001d013947	9.51001	56.6886	5.96094	0.000709474	NHL25
Zm00001d027988	49.0189	292.023	5.95736	0.000709474
Zm00001d021946	2.121	12.6344	5.95681	0.000709474
Zm00001d000117	6.64565	39.4354	5.93402	0.000709474	Glucan endo-13-beta-glucosidase 14
Zm00001d034889	0.338407	2.008	5.93368	0.000709474	TTF-type zinc finger protein with HAT dimerisation domain
Zm00001d043318	7.27271	43.1247	5.92966	0.000709474	Protein LURP-one-related 5
Zm00001d028826	65.5386	387.828	5.91755	0.000709474	COBRA-like protein 7
Zm00001d042148	0.670265	3.96302	5.91262	0.000709474	cytokinin oxidase 2
Zm00001d035021	1.49164	8.80117	5.90033	0.00976232	Cell wall / vacuolar inhibitor of fructosidase 2
Zm00001d043994	2.45962	14.5028	5.89636	0.000709474	Sphinganine C4-monooxygenase 1
Zm00001d013220	46.4725	273.858	5.8929	0.000709474	Probable protein phosphatase 2C 48
Zm00001d032946	4.96933	29.2538	5.88687	0.000709474	Chitinase 1
Zm00001d017615	10.6493	62.3632	5.85608	0.000709474	RING/U-box superfamily protein
Zm00001d015515	146.667	857.918	5.84943	0.000709474	Probable WRKY transcription factor 40
Zm00001d025166	33.2994	194.626	5.84473	0.000709474	Putative quinone-oxidoreductase homolog chloroplastic
Zm00001d028752	67.3088	393.006	5.83885	0.000709474	Probable protein phosphatase 2C 30
Zm00001d020251	77.3151	450.59	5.82797	0.000709474
Zm00001d020887	16.2367	94.2621	5.8055	0.000709474	Aspartyl protease AED1
Zm00001d032485	23.3037	134.679	5.7793	0.000709474	CRP3 - Cysteine-rich family protein precursor expressed
Zm00001d049250	1.31981	7.62588	5.77801	0.000709474	Protein kinase superfamily protein
Zm00001d021677	63.058	362.795	5.75335	0.000709474	Aspartic proteinase nepenthesin-1
Zm00001d033517	6.52335	37.4474	5.74052	0.000709474	Major facilitator superfamily protein
Zm00001d035306	4.29653	24.6503	5.73726	0.000709474
Zm00001d010961	5.62145	32.1735	5.72335	0.000709474	Putative CRINKLY4-like receptor protein kinase family protein
Zm00001d038676	19.8953	113.729	5.71638	0.000709474	Probable xyloglucan glycosyltransferase 12
Zm00001d011228	2.24977	12.8601	5.71618	0.000709474	Putative calmodulin-binding family protein
Zm00001d005010	2.62893	15.0177	5.71248	0.0024452	Late embryogenesis abundant (LEA) hydroxyproline-rich glycoprotein family
Zm00001d042211	6.97961	39.8537	5.71002	0.000709474	PsbP domain-containing protein 7 chloroplastic
Zm00001d000914	0.487023	2.77835	5.70476	0.000709474
Zm00001d006639	1.08209	6.16379	5.69619	0.00132624
Zm00001d042887	77.2751	440.08	5.69498	0.000709474
Zm00001d016841	0.958162	5.4479	5.68578	0.0024452	monooxygenase 1
Zm00001d018700	2.11535	12.0222	5.68331	0.000709474	Galactoside 2-alpha-L-fucosyltransferase
Zm00001d027456	1.846	10.4888	5.68191	0.000709474	PBA1 homolog1
Zm00001d013003	5.5735	31.6515	5.67893	0.000709474	NAC domain-containing protein 2
Zm00001d012968	14.0924	79.9118	5.67056	0.000709474	ZFP16-2
Zm00001d052253	13.306	75.3398	5.66209	0.000709474	F-box/kelch-repeat protein SKIP11
Zm00001d036610	7.56885	42.8075	5.65575	0.000709474	OSJNBa0058K23.8 protein; protein
Zm00001d022139	29.2614	164.307	5.61514	0.000709474	Protein TIFY 10B
Zm00001d043216	0.51249	2.87565	5.61113	0.000709474	Subtilisin-like serine endopeptidase family protein
Zm00001d019049	37.9506	211.234	5.56603	0.000709474	Major facilitator superfamily protein
Zm00001d009084	7.64247	42.5246	5.56425	0.000709474	S-adenosyl-L-methionine-dependent methyltransferases superfamily protein
Zm00001d037693	5.38357	29.9194	5.55754	0.000709474	Malic enzyme
Zm00001d045884	8.23505	45.5292	5.52871	0.000709474	ADPATP carrier protein 1 mitochondrial
Zm00001d027992	27.2596	150.351	5.51552	0.000709474
Zm00001d025735	0.568359	3.13314	5.51261	0.00398734	Serine/threonine-protein kinase OXI1
Zm00001d002632	22.2261	122.445	5.50906	0.000709474	RHOMBOID-like protein 3
Zm00001d011212	0.738272	4.02932	5.45777	0.00132624	Putative HLH DNA-binding domain superfamily protein
Zm00001d050798	3.39879	18.5497	5.45774	0.000709474	Putative RING zinc finger domain superfamily protein
Zm00001d044442	5.622	30.6746	5.45617	0.000709474	ABC transporter G family member 40
Zm00001d012024	1.88085	10.2481	5.44865	0.000709474	Nucleotide-diphospho-sugar transferase family protein
Zm00001d044078	58.641	319.308	5.44513	0.000709474	Little protein 1
Zm00001d001862	21.6092	117.478	5.43648	0.000709474
Zm00001d038791	10.5725	57.4598	5.43484	0.000709474	Putative leucine-rich repeat receptor-like protein kinase family protein
Zm00001d003280	0.350076	1.89358	5.40905	0.000709474	Probable galactinol--sucrose galactosyltransferase 2
Zm00001d037868	0.348484	1.87767	5.38811	0.00348892	Eukaryotic peptide chain release factor subunit 1-1
Zm00001d040245	13.7227	73.8499	5.38159	0.000709474	Putative serine type endopeptidase inhibitor
Zm00001d038998	2.81726	15.1527	5.37852	0.000709474	Putative DUF1421 domain family protein
Zm00001d027901	136.513	733.002	5.36947	0.000709474	ZIM motif family protein
Zm00001d022192	1.85221	9.94192	5.3676	0.00132624	trehalose-6-phosphate phosphatase9
Zm00001d026297	6.33156	33.9204	5.35735	0.00297505	Proline-rich family protein
Zm00001d002592	5.65974	30.2923	5.35224	0.000709474	1-aminocyclopropane-1-carboxylate synthase2
Zm00001d039532	2.8398	15.1694	5.34171	0.000709474	Probable WRKY transcription factor 36
Zm00001d014422	4.64612	24.8164	5.34132	0.000709474	Lysine-specific demethylase REF6
Zm00001d050803	0.758411	4.04883	5.33857	0.000709474	MLO-like protein 1
Zm00001d018734	5.95853	31.6464	5.31111	0.000709474	Pathogenesis-related protein 1
Zm00001d037810	0.968691	5.1378	5.30386	0.000709474	receptor-like protein kinase 4
Zm00001d047579	10.2296	54.1882	5.2972	0.000709474	myb domain protein 112
Zm00001d044431	6.452	34.028	5.27402	0.000709474	Amino-acid permease BAT1
Zm00001d007725	1.17757	6.2095	5.27315	0.000709474	Ankyrin repeat family protein
Zm00001d033710	5.69388	29.9884	5.26678	0.000709474	Chemocyanin
Zm00001d007714	1.7174	9.0391	5.26325	0.000709474	Probable glycerol-3-phosphate acyltransferase 2
Zm00001d027436	10.1358	53.2304	5.25172	0.000709474	Probable receptor-like protein kinase
Zm00001d031536	9.88355	51.7509	5.23606	0.000709474	Oxysterol-binding protein-related protein 4B
Zm00001d044683	4.27493	22.3687	5.23253	0.000709474	Probable chalcone--flavonone isomerase 3
Zm00001d024543	4.09493	21.3981	5.22551	0.000709474	Protein NTM1-like 9
Zm00001d033385	93.1606	486.678	5.22408	0.000709474	Probable galacturonosyltransferase-like 1
Zm00001d039542	0.839439	4.37145	5.20759	0.000709474	Phospholipase A1-Igamma1 chloroplastic
Zm00001d032102	21.6252	112.466	5.20069	0.000709474	DUF761 domain protein
Zm00001d034031	66.5758	345.73	5.19303	0.000709474
Zm00001d004754	10.1161	52.4375	5.18357	0.000709474	Dirigent protein 23
Zm00001d006493	3.76928	19.5233	5.17958	0.000709474	Protein DETOXIFICATION 40
Zm00001d016130	88.8498	459.733	5.17427	0.000709474	GDSL esterase/lipase
Zm00001d039859	0.882337	4.5639	5.17251	0.00491677	Metallothionein-like protein type 2
Zm00001d049597	9.67194	49.9955	5.16913	0.000709474	External alternative NAD(P)H-ubiquinone oxidoreductase B4 mitochondrial
Zm00001d014493	16.3882	84.6704	5.16655	0.000709474	Wound-responsive family protein
Zm00001d032458	21.0869	108.787	5.15898	0.000709474	cytochrome P450 family 87 subfamily A polypeptide 6
Zm00001d028118	2.09812	10.8193	5.15666	0.000709474
Zm00001d039472	2.60956	13.4496	5.15397	0.000709474
Zm00001d012935	5.86943	30.2312	5.15062	0.000709474	Nucleobase-ascorbate transporter 6
Zm00001d043652	18.4982	95.139	5.14315	0.000709474	Probable choline kinase 2
Zm00001d011654	3.50295	17.9949	5.13707	0.000709474	Putative MAPKKK family protein kinase
Zm00001d040027	4.22432	21.6973	5.13628	0.000709474
Zm00001d046939	11.4608	58.7668	5.12764	0.000709474	Protein kinase superfamily protein
Zm00001d018106	56.5234	289.479	5.1214	0.000709474	Protein EXORDIUM
Zm00001d034186	4.00528	20.4645	5.10938	0.000709474	allene oxide synthesis3
Zm00001d005664	4.50019	22.9907	5.10883	0.000709474	VQ motif-containing protein
Zm00001d048131	11.0285	56.2393	5.09945	0.000709474	Probable protein phosphatase 2C 63
Zm00001d025401	281.713	1432.58	5.08525	0.000709474	abscisic acid stress ripening5
Zm00001d043752	46.3145	235.411	5.08288	0.000709474	UDP-glycosyltransferase 88A1
Zm00001d036016	6.64933	33.744	5.0748	0.000709474
Zm00001d025093	0.31327	1.58693	5.06569	0.00297505	TTF-type zinc finger protein with HAT dimerisation domain
Zm00001d048311	0.99248	5.01502	5.05302	0.000709474	Sucrose transport protein SUC3
Zm00001d010079	9.16112	46.2884	5.0527	0.000709474	HXXXD-type acyl-transferase family protein
Zm00001d031833	109.374	552.57	5.05211	0.000709474	Mitochondrial 2-oxoglutarate/malate carrier protein
Zm00001d002979	0.355886	1.79712	5.04971	0.00297505	Protein kinase superfamily protein
Zm00001d051420	23.9797	120.669	5.03213	0.000709474	dehydrin3
Zm00001d000203	12.4486	62.508	5.02129	0.000709474	Patatin-like protein 6
Zm00001d002707	1.00256	5.01449	5.00169	0.000709474	Cis-zeatin O-glucosyltransferase 1
Zm00001d038471	152.756	763.946	5.00109	0.000709474	U-box domain-containing protein 16
Zm00001d052962	28.3614	141.783	4.99915	0.000709474	Putative RING zinc finger domain superfamily protein
Zm00001d027957	3.6658	18.2933	4.99026	0.000709474	MADS-transcription factor 68
Zm00001d003492	4.50606	22.4716	4.98697	0.000709474	Myosin heavy chain-related protein
Zm00001d032560	42.2866	210.622	4.98082	0.000709474	CBS domain-containing protein CBSX5
Zm00001d027708	20.8373	103.344	4.95957	0.000709474	Metal ion binding protein
Zm00001d011649	117.359	581.58	4.95556	0.000709474	UDP-glycosyltransferase 88A1
Zm00001d013943	0.6895	3.40622	4.94013	0.00348892	FIP1
Zm00001d014613	7.76499	38.3528	4.9392	0.000709474	Xyloglucan endotransglucosylase/hydrolase protein 23
Zm00001d052653	71.5186	352.308	4.9261	0.000709474	respiratory burst oxidase4
Zm00001d021425	1.92711	9.46477	4.91138	0.000709474	U-box domain-containing protein 44
Zm00001d028654	5.61167	27.5119	4.90262	0.000709474	Trifunctional UDP-glucose 46-dehydratase
Zm00001d038115	0.425727	2.08693	4.90204	0.00132624	Putative DUF26-domain receptor-like protein kinase family protein
Zm00001d001774	312.637	1530.39	4.8951	0.000709474	Probable CCR4-associated factor 1 homolog 11
Zm00001d040056	12.5483	61.3883	4.89216	0.000709474
Zm00001d003603	6.03961	29.5216	4.888	0.000709474	Protein NRT1/ PTR FAMILY 4.4
Zm00001d002623	22.3121	108.789	4.87578	0.000709474	Protein DETOXIFICATION 49
Zm00001d011778	1.35233	6.58974	4.87288	0.000709474	tonoplast intrinsic protein1
Zm00001d049028	11.7996	57.4803	4.87138	0.000709474	Chitinase 2
Zm00001d041221	1.40082	6.79312	4.84939	0.00398734	Core-2/I-branching beta-16-N-acetylglucosaminyltransferase family protein
Zm00001d029468	9.73163	47.1536	4.8454	0.000709474	root-specific kinase 1
Zm00001d003091	3.92523	18.9919	4.83842	0.000709474	Beta-16-galactosyltransferase GALT29A
Zm00001d017547	23.8073	115.078	4.83373	0.000709474	Dehydrin COR410
Zm00001d011157	2.47829	11.978	4.83317	0.000709474	Putative DUF26-domain receptor-like protein kinase family protein
Zm00001d024778	562.102	2715.92	4.83172	0.000709474	Hydrophobic protein RCI2B
Zm00001d029028	259.196	1250.59	4.82488	0.000709474	Calcium-binding protein CML42
Zm00001d042107	7.87385	37.9041	4.81392	0.000709474	Polcalcin Jun o 2
Zm00001d038178	2.49538	11.991	4.80528	0.00132624	Probable carboxylesterase 17
Zm00001d035039	41.6401	199.387	4.78834	0.000709474	Core-2/I-branching beta-16-N-acetylglucosaminyltransferase family protein
Zm00001d026076	0.936356	4.48264	4.78732	0.00491677	Putative MATE efflux family protein
Zm00001d049154	1.78815	8.54315	4.77765	0.000709474	Galactolipase DONGLE chloroplastic
Zm00001d021897	0.68318	3.26387	4.77747	0.000709474	L-type lectin-domain containing receptor kinase V.9
Zm00001d020552	176.985	845.016	4.77451	0.000709474	Tetraspanin-7
Zm00001d042114	4.12329	19.6248	4.7595	0.000709474
Zm00001d014250	7.32145	34.7562	4.74717	0.000709474	Protein TIFY 10B
Zm00001d012402	12.8045	60.7181	4.74193	0.000709474
Zm00001d007616	0.480902	2.27815	4.73724	0.00348892	Patatin-like protein 2
Zm00001d018701	0.828486	3.91844	4.72964	0.00190502	Galactoside 2-alpha-L-fucosyltransferase
Zm00001d052252	22.8843	107.891	4.71463	0.000709474	Glutaredoxin family protein
Zm00001d027500	93.9064	441.494	4.70143	0.000709474	Flower-specific gamma-thionin
Zm00001d015292	7.14982	33.5866	4.69754	0.000709474	Endoglucanase 11
Zm00001d011655	34.1512	160.223	4.69158	0.000709474	MAP kinase kinase kinase18
Zm00001d025333	18.4424	86.3548	4.68241	0.000709474	Arogenate dehydratase/prephenate dehydratase 6 chloroplastic
Zm00001d044053	0.596026	2.78549	4.67344	0.00491677	Phospholipase A1-IIgamma
Zm00001d005970	2.16199	10.0842	4.66431	0.00538168	Dof zinc finger protein DOF1.6
Zm00001d052180	1.9426	9.05766	4.66265	0.000709474	tunicate1
Zm00001d029648	3.98104	18.5593	4.66192	0.000709474	copalyl diphosphate synthase2
Zm00001d019505	57.3126	267.166	4.66156	0.000709474	SNAP25 homologous protein SNAP33
Zm00001d025751	7.88749	36.7452	4.65867	0.000709474	S-adenosyl-L-methionine-dependent methyltransferases superfamily protein
Zm00001d053079	2.53745	11.8119	4.65503	0.000709474	Wall-associated receptor kinase 3
Zm00001d004472	20.401	94.5816	4.63613	0.000709474	Polyketide cyclase/dehydrase and lipid transport superfamily protein
Zm00001d039769	13.2667	61.4898	4.6349	0.000709474	RING/U-box superfamily protein
Zm00001d003784	4.21119	19.5083	4.63249	0.000709474	Glucan endo-13-beta-glucosidase 14
Zm00001d035157	12.2934	56.9201	4.63013	0.000709474	Lysine histidine transporter 2
Zm00001d034596	7.51474	34.7678	4.62661	0.000709474	DNA binding protein
Zm00001d029359	54.1288	250.261	4.62344	0.000709474	benzoxazinone synthesis10
Zm00001d010956	189.365	871.813	4.60388	0.000709474	Zinc finger CCCH domain-containing protein 29
Zm00001d004671	13.7882	63.3752	4.59634	0.00132624
Zm00001d021978	10.6873	49.0805	4.59241	0.000709474	ARM repeat superfamily protein
Zm00001d052209	9.86025	45.2565	4.58979	0.000709474	Cytokinin-O-glucosyltransferase 2
Zm00001d043988	151.567	695.002	4.58544	0.000709474	chitinase chem5
Zm00001d019060	2.79371	12.81	4.5853	0.000709474	deoxy xylulose synthase 2
Zm00001d000357	6.63194	30.372	4.57966	0.000709474	Fatty-acid-binding protein 2
Zm00001d021775	32.0125	146.572	4.57859	0.000709474	Sugar carrier protein C
Zm00001d020312	0.754074	3.4518	4.57753	0.000709474	conserved telomere maintenance component 1
Zm00001d033271	2.91526	13.3356	4.57441	0.000709474	F-box domain containing protein expressed
Zm00001d011799	1.19926	5.46644	4.55818	0.0024452	Nuclear transport factor 2 (NTF2) family protein
Zm00001d026266	0.300141	1.36797	4.55776	0.00398734	Probable nucleoredoxin 3
Zm00001d002283	17.3909	79.2387	4.55633	0.000709474	Protein kinase superfamily protein
Zm00001d048903	10.0076	45.5845	4.55499	0.000709474	Acidic endochitinase
Zm00001d026554	60.1739	273.836	4.55074	0.000709474	Heavy metal transport/detoxification superfamily protein
Zm00001d039799	1.59894	7.27178	4.54788	0.00445367	Probable carboxylesterase 15
Zm00001d042056	100.652	456.761	4.53802	0.000709474	Calcium-binding protein CML38
Zm00001d038061	34.1605	154.978	4.53676	0.000709474	Probable calcium-binding protein CML25
Zm00001d036122	9.4811	42.9725	4.53244	0.000709474	Glycosyltransferase family 61 protein
Zm00001d007784	7.80376	35.2885	4.52199	0.000709474	Splicing factor U2af small subunit A
Zm00001d038023	77.8031	350.795	4.50875	0.000709474	Putative WRKY DNA-binding domain superfamily protein
Zm00001d039487	3.10132	13.9802	4.50782	0.000709474	1-aminocyclopropane-1-carboxylate synthase1
Zm00001d045119	2.36886	10.6532	4.49718	0.00132624	DUF868 family protein
Zm00001d021839	90.7098	407.747	4.49507	0.000709474	Remorin family protein
Zm00001d009112	2.35678	10.5748	4.48697	0.00190502	cAMP-regulated phosphoprotein 19-related protein
Zm00001d017539	2.66438	11.9548	4.4869	0.000709474	Mechanosensitive ion channel protein 6
Zm00001d052372	2.65579	11.9125	4.48548	0.00190502	Protein LURP-one-related 8
Zm00001d038810	9.52709	42.4449	4.45518	0.000709474	DNA-binding WRKY
Zm00001d010617	5.00726	22.3031	4.45415	0.000709474	Putative WRKY DNA-binding domain superfamily protein
Zm00001d020702	8.27541	36.6604	4.43004	0.000709474	Mitochondrial phosphate carrier protein 2 mitochondrial
Zm00001d007918	2.19933	9.6842	4.40325	0.00132624	cytochrome P-450 20
Zm00001d019399	28.3461	124.696	4.39905	0.000709474	Putative lipid-transfer protein DIR1
Zm00001d050283	0.75119	3.3019	4.39556	0.000709474	Sulfate transporter 1.2
Zm00001d051981	25.7678	113.238	4.39455	0.000709474	GATA transcription factor 8
Zm00001d021579	7.95366	34.9525	4.39452	0.000709474	Filament-like plant protein 3
Zm00001d046805	30.464	133.406	4.37914	0.000709474	Putative WRKY DNA-binding domain superfamily protein
Zm00001d021576	3.11461	13.6225	4.37374	0.000709474	UDP-glycosyltransferase 71B1
Zm00001d038151	20.5453	89.8048	4.37106	0.000709474
Zm00001d028651	36.4397	159.212	4.36919	0.000709474	Cysteine-rich repeat secretory protein 55
Zm00001d017212	0.678723	2.96269	4.36509	0.000709474	LRR receptor-like serine/threonine-protein kinase EFR
Zm00001d023559	0.978372	4.26145	4.35565	0.00190502	Fructose-bisphosphate aldolase
Zm00001d034655	9.35556	40.7399	4.35462	0.000709474	Probable protein phosphatase 2C 4
Zm00001d041387	17.3978	75.7524	4.35414	0.000709474	RING-H2 finger protein ATL65
Zm00001d006551	21.9296	95.3811	4.34942	0.000709474
Zm00001d039524	607.458	2640.98	4.34759	0.000709474	Transposon protein CACTA%2C En/Spm sub-class
Zm00001d034508	3.44555	14.8613	4.31319	0.000709474	Hydroxyproline O-galactosyltransferase GALT4
Zm00001d020275	2.41255	10.4055	4.31307	0.00297505	VQ motif-containing protein
Zm00001d002158	28.3127	121.345	4.28589	0.000709474	Wound-responsive family protein
Zm00001d020789	9.76328	41.8144	4.28282	0.000709474	E3 ubiquitin-protein ligase ATL6
Zm00001d033254	7.18841	30.7839	4.28244	0.000709474	Patatin-like protein 6
Zm00001d051239	2.64797	11.3318	4.27943	0.000709474	Putative AP2/EREBP transcription factor superfamily protein
Zm00001d012899	99.9345	427.588	4.27868	0.000709474	Cell number regulator 9
Zm00001d025864	9.44808	40.3099	4.26646	0.000709474	myb domain protein 15
Zm00001d006860	36.6589	155.786	4.24961	0.000709474	Protein TIFY 10B
Zm00001d031880	22.8695	96.6215	4.22491	0.000709474	RING-H2 finger protein ATL16
Zm00001d033256	10.916	46.0393	4.2176	0.000709474	Patatin-like protein 6
Zm00001d038780	71.6507	301.187	4.20355	0.000709474	oxidative stress 3
Zm00001d040731	15.98	67.1527	4.2023	0.000709474	Alpha-L-fucosidase 2
Zm00001d019692	2.64659	11.1209	4.20197	0.0024452	nucleic acid binding;methyltransferases
Zm00001d050840	4.51988	18.9834	4.19998	0.000709474	Putative RING zinc finger domain superfamily protein
Zm00001d031794	0.773673	3.24657	4.19631	0.00723019	Alpha-amylase 1
Zm00001d048307	20.9858	88.0185	4.19419	0.000709474
Zm00001d027443	3.85374	16.1625	4.19398	0.000709474	hydroxylase8
Zm00001d021955	346.785	1453.33	4.19087	0.000709474	Rhodopsin
Zm00001d048469	0.815374	3.409	4.1809	0.00190502	hydroxylase5
Zm00001d009187	2.5822	10.7939	4.18012	0.000709474
Zm00001d022416	600.619	2507.68	4.17516	0.000709474	Early response to dehydration 15-like protein
Zm00001d034461	1.12535	4.69848	4.17513	0.00190502	Tryptophan synthase alpha chain chloroplastic
Zm00001d008799	5.48019	22.8656	4.17241	0.000709474
Zm00001d021324	2.18054	9.07368	4.16121	0.00297505	Spermidine hydroxycinnamoyl transferase
Zm00001d015614	38.4191	159.847	4.16061	0.000709474	Transcription factor MYB44
Zm00001d023664	11.9136	49.5499	4.1591	0.000709474	ABA-responsive protein
Zm00001d002558	1.51074	6.28243	4.15851	0.00538168	Copper ion binding protein
Zm00001d009487	38.4345	159.784	4.15731	0.000709474	DUF4228 domain protein
Zm00001d025065	0.343478	1.42719	4.15511	0.00585316	Putative D-mannose binding lectin receptor-like protein kinase family protein
Zm00001d044300	152.472	633.316	4.15365	0.000709474	PIF / Ping-Pong family of plant transposases
Zm00001d024324	175.573	728.759	4.15075	0.000709474	Putative AP2/EREBP transcription factor superfamily protein
Zm00001d046132	18.5988	77.1489	4.14806	0.000709474	VQ motif family protein
Zm00001d038874	4.21389	17.477	4.14747	0.000709474	Probable polygalacturonase
Zm00001d027355	70.5105	291.899	4.13979	0.000709474	RHOMBOID-like protein 3
Zm00001d007064	0.297321	1.22893	4.13334	0.00348892
Zm00001d023843	4.27099	17.6358	4.12921	0.000709474	Calmodulin-binding protein 60 G
Zm00001d044395	2.73538	11.2889	4.127	0.000709474	Phosphoethanolamine/phosphocholine phosphatase
Zm00001d011446	0.653429	2.69243	4.12046	0.0024452	NAD(P)-binding Rossmann-fold superfamily protein
Zm00001d040285	2.28852	9.4266	4.11908	0.00190502
Zm00001d024755	46.9589	193.396	4.11841	0.000709474	PTI1-like tyrosine-protein kinase 3
Zm00001d042909	13.9878	57.5443	4.11389	0.000709474	Elicitor-responsive protein 1
Zm00001d014491	278.544	1143.85	4.10653	0.000709474	EF-hand Ca2+-binding protein CCD1
Zm00001d021093	1.70402	6.98819	4.101	0.00348892
Zm00001d024455	2.35098	9.64043	4.1006	0.00132624	Protein TIFY 10B
Zm00001d034829	12.0275	49.2657	4.09609	0.000709474	Pirin-like protein 2
Zm00001d002965	13.0154	53.2031	4.0877	0.000709474	Nicotinamidase 2
Zm00001d006297	1.61131	6.57853	4.08272	0.000709474	G-type lectin S-receptor-like serine/threonine-protein kinase B120
Zm00001d001824	5.40647	22.0608	4.08044	0.00190502	Dof zinc finger protein DOF1.6
Zm00001d034130	79.3394	323.023	4.07141	0.000709474
Zm00001d049926	1.74777	7.10524	4.06532	0.000709474	Gibberellin 20 oxidase 2
Zm00001d039364	0.700316	2.84179	4.05787	0.00976232
Zm00001d042758	0.87826	3.55736	4.05046	0.00132624	NAC domain-containing protein 90
Zm00001d003277	2.2813	9.22826	4.04518	0.000709474	Stachyose synthase
Zm00001d008793	19.1962	77.5969	4.04231	0.000709474	Probable WRKY transcription factor 50
Zm00001d031222	27.6501	111.694	4.03955	0.000709474	Cell Division Protein AAA ATPase family
Zm00001d054062	0.310362	1.25333	4.03828	0.0024452	Putative wall-associated receptor protein kinase family protein
Zm00001d006331	5.16185	20.832	4.03576	0.000709474	sequence-specific DNA binding transcription factors
Zm00001d006446	1.44617	5.835	4.0348	0.000709474	salmon silk2
Zm00001d014523	0.592866	2.38806	4.02799	0.00631955	Mono-/di-acylglycerol lipase N-terminal;Lipase class 3
Zm00001d048532	11.5339	46.3501	4.0186	0.000709474	Probable glucuronoxylan glucuronosyltransferase IRX7
Zm00001d005478	14.0071	56.1303	4.00727	0.000709474	Cellulose synthase A catalytic subunit 5 [UDP-forming]
Zm00001d023856	108.622	434.124	3.99665	0.000709474	RALF
Zm00001d018414	4.31102	17.2157	3.99342	0.000709474	IAA9-auxin-responsive Aux/IAA family member
Zm00001d004138	54.3973	217.023	3.98959	0.000709474	Heavy metal-associated isoprenylated plant protein 27
Zm00001d001766	124.216	495.516	3.98915	0.000709474
Zm00001d048294	48.2317	192.055	3.98192	0.000709474
Zm00001d005879	66.4979	264.588	3.97889	0.000709474
Zm00001d029853	193.471	766.006	3.95928	0.000709474	Proline oxidase
Zm00001d042553	1.22842	4.84924	3.94754	0.00297505	Pectin acetylesterase 5
Zm00001d010945	2.41781	9.53175	3.94231	0.000709474	Cysteine-rich receptor-like protein kinase 2
Zm00001d018421	21.8703	86.0748	3.93569	0.000709474	GATA transcription factor 8
Zm00001d007363	6.56423	25.8343	3.93562	0.000709474	BRASSINOSTEROID INSENSITIVE 1-associated receptor kinase 1
Zm00001d040028	12.5826	49.5087	3.9347	0.000709474
Zm00001d044604	40.8543	160.721	3.934	0.000709474	Putative serine/threonine-protein kinase-like protein CCR3
Zm00001d048227	6.55901	25.7956	3.93285	0.000709474	Putative homeobox DNA-binding and leucine zipper domain family protein
Zm00001d034427	71.2398	280.168	3.93275	0.000709474	Systemin receptor SR160
Zm00001d016551	14.3258	56.2915	3.92938	0.000709474	Leucine aminopeptidase 2 chloroplastic
Zm00001d016438	32.5513	127.737	3.92418	0.000709474	3-ketoacyl-CoA synthase
Zm00001d043267	17.8225	69.8664	3.92012	0.000709474	Probable 1-acyl-sn-glycerol-3-phosphate acyltransferase 4
Zm00001d052813	2.25566	8.82933	3.9143	0.0024452	UDP-glycosyltransferase 89B1
Zm00001d014134	15.4411	60.4204	3.91296	0.000709474	Ent-cassadiene C2-hydroxylase
Zm00001d037550	7.54825	29.5298	3.91214	0.000709474	peroxidase 5
Zm00001d034184	1.69917	6.64477	3.9106	0.000709474	allene oxide synthesis4
Zm00001d053781	4.20008	16.4199	3.90943	0.00585316
Zm00001d028941	11.5692	45.2229	3.9089	0.000709474	VQ motif family protein expressed
Zm00001d020136	36.0842	141.019	3.90805	0.000709474	WRKY74-superfamily of TFs having WRKY and zinc finger domains
Zm00001d032866	13.7313	53.6184	3.90483	0.000709474	UDP-glycosyltransferase 86A2
Zm00001d041082	14.2551	55.6539	3.90414	0.000709474	kaurene synthase4
Zm00001d006336	8.44227	32.9394	3.90172	0.000709474
Zm00001d036229	9.64978	37.6308	3.89965	0.000709474	GW2
Zm00001d003363	3.67086	14.3142	3.89941	0.000709474	ATFP4
Zm00001d039615	45.5804	177.467	3.89349	0.000709474	HXXXD-type acyl-transferase family protein
Zm00001d025310	4.22957	16.4559	3.89068	0.000709474	Putative RING zinc finger domain superfamily protein
Zm00001d028711	7.11569	27.6812	3.89016	0.000709474	MAP kinase3
Zm00001d039687	1.4583	5.66662	3.88577	0.00585316	Photosystem I reaction center subunit XI chloroplastic
Zm00001d044008	1.46982	5.70615	3.88221	0.000709474	Myosin heavy chain-like; protein
Zm00001d011520	0.996145	3.86621	3.88117	0.0024452	Protein kinase superfamily protein
Zm00001d036918	7.81623	30.2214	3.86649	0.000709474	Auxin-responsive protein IAA15
Zm00001d044752	33.8922	130.962	3.86407	0.000709474	Probable galacturonosyltransferase-like 9
Zm00001d001773	1.67112	6.45507	3.86272	0.000709474	Pentatricopeptide repeat-containing protein
Zm00001d012415	19.4436	75.0795	3.8614	0.000709474	Putative aspartic protease family protein
Zm00001d034615	5.97609	23.0726	3.86082	0.000709474	Protein LURP-one-related 14
Zm00001d005439	4.83476	18.6201	3.8513	0.000709474	Disulfide oxidoreductase/ monooxygenase/ oxidoreductase
Zm00001d016724	9.44087	36.2768	3.84253	0.00132624
Zm00001d044109	2.49549	9.58507	3.84096	0.000709474	Tonoplast dicarboxylate transporter
Zm00001d008756	222.339	853.14	3.83711	0.000709474
Zm00001d003742	4.62344	17.7317	3.83517	0.000709474	Protein phosphatase type 2A regulator/ signal transducer
Zm00001d049643	47.4115	181.3	3.82397	0.000709474
Zm00001d026055	2.0737	7.90811	3.81353	0.000709474	Putative DUF604-domain containing/glycosyltransferase-related family protein
Zm00001d004509	3.22605	12.2848	3.808	0.000709474	terpene synthase17
Zm00001d042389	1.13852	4.33399	3.80669	0.000709474	Putative pentatricopeptide repeat-containing protein
Zm00001d052523	4.28069	16.2234	3.7899	0.000709474	Protein kinase superfamily protein
Zm00001d045785	38.5732	146.123	3.7882	0.000709474	Leucine-rich repeat receptor-like serine/threonine/tyrosine-protein kinase SOBIR1
Zm00001d049103	33.7483	127.706	3.78407	0.000709474	Cysteine/Histidine-rich C1 domain family protein
Zm00001d010360	2.15998	8.17177	3.78326	0.000709474	Auxin-responsive protein IAA26
Zm00001d003200	29.2588	110.636	3.78129	0.000709474	S-adenosyl-L-methionine-dependent methyltransferases superfamily protein
Zm00001d044390	33.0886	125.097	3.78067	0.000709474	Aspartyl protease family protein 2
Zm00001d003358	3.09663	11.6968	3.77727	0.000709474	Copper transport protein family
Zm00001d021752	3.86926	14.6138	3.7769	0.000709474	Equilibrative nucleotide transporter 2
Zm00001d027341	2.02015	7.62888	3.77639	0.000709474	AAA-ATPase
Zm00001d022044	8.20519	30.8968	3.76552	0.000709474	Probable LRR receptor-like serine/threonine-protein kinase
Zm00001d011451	43.9376	165.056	3.7566	0.000709474	DUF1645 family protein
Zm00001d006526	8.58727	32.1053	3.73871	0.000709474	Eukaryotic aspartyl protease family protein
Zm00001d005951	9.19889	34.3827	3.7377	0.000709474
Zm00001d050805	1.1964	4.47019	3.73637	0.00132624	MLO-like protein 1
Zm00001d030004	2.62749	9.80872	3.73311	0.00765012
Zm00001d040621	0.565035	2.1051	3.72561	0.0024452	myb transcription factor40
Zm00001d026406	5.9955	22.2848	3.71692	0.000709474
Zm00001d039426	7.72919	28.723	3.71617	0.000709474	Beta-glucuronosyltransferase GlcAT14B
Zm00001d029777	26.8187	99.5985	3.71377	0.000709474	Protein EXORDIUM-like 5
Zm00001d037617	1.57422	5.83098	3.70404	0.00132624	Hypoxanthine-guanine phosphoribosyltransferase
Zm00001d025943	13.2465	49.0321	3.70151	0.000709474	Acid beta-fructofuranosidase 3 vacuolar
Zm00001d027854	27.8138	102.734	3.69363	0.000709474	sucrose transporter1
Zm00001d013294	1.48474	5.48241	3.69251	0.000709474
Zm00001d009938	33.9802	125.396	3.69027	0.000709474	alpha/beta-Hydrolases superfamily protein
Zm00001d029680	2.67616	9.87262	3.6891	0.000709474
Zm00001d013208	68.0021	250.149	3.67855	0.000709474	Zinc finger protein AZF2
Zm00001d038448	100.316	368.709	3.67548	0.000709474
Zm00001d043838	4.97266	18.2307	3.66619	0.000709474	Transparent testa 12 protein
Zm00001d033793	34.5738	126.564	3.66069	0.000709474	Cortical cell-delineating protein
Zm00001d036902	8.92795	32.6514	3.65721	0.00190502
Zm00001d053995	39.1228	142.989	3.65488	0.000709474
Zm00001d003852	3.3019	12.0645	3.65381	0.000709474	Inhibitor of apoptosis-like protein
Zm00001d044147	2.26135	8.26017	3.65276	0.000709474	cytochrome P450 family 72 subfamily A polypeptide 8
Zm00001d014960	8.69474	31.7519	3.65185	0.000709474	from the Czech 'roh' meaning 'corner'
Zm00001d043050	17.6125	64.3072	3.65122	0.000709474	RING-H2 finger protein ATL74
Zm00001d022017	5.41723	19.7625	3.64808	0.000709474	Probable indole-3-acetic acid-amido synthetase GH3.1
Zm00001d050961	44.6554	162.886	3.64762	0.000709474	N-acetylglucosaminyltransferase III
Zm00001d022593	4.53824	16.5375	3.64403	0.00297505	Diaminopimelate decarboxylase 2 chloroplastic
Zm00001d006464	1.86289	6.78432	3.64183	0.00132624	Ribosomal RNA small subunit methyltransferase mitochondrial
Zm00001d004706	11.2765	41.0605	3.64125	0.000709474	Lipase-like PAD4
Zm00001d002817	0.51135	1.86148	3.64032	0.000709474	Kinesin-like protein KIN-7G
Zm00001d029706	8.37955	30.4674	3.63592	0.000709474	glutathione transferase39
Zm00001d022437	5.47103	19.834	3.62528	0.000709474	Probable WRKY transcription factor 30
Zm00001d007835	6.72759	24.3425	3.61831	0.000709474	FRIGIDA-like protein 4a
Zm00001d039711	9.43157	34.1093	3.6165	0.000709474	Protein NETWORKED 4A
Zm00001d048600	2.32129	8.38145	3.61069	0.000709474
Zm00001d029940	12.7749	46.0914	3.60797	0.000709474	Ethylene-responsive transcription factor ERF105
Zm00001d026514	18.5549	66.9214	3.60667	0.000709474	Inositol-pentakisphosphate 2-kinase
Zm00001d025005	7.15465	25.794	3.60521	0.000709474	Yucca2
Zm00001d037207	1.71405	6.17763	3.60411	0.00723019	UDP-glycosyltransferase 85A7
Zm00001d010218	1.44662	5.21278	3.60342	0.00297505
Zm00001d000294	9.03307	32.5428	3.60263	0.000709474	O-succinylhomoserine sulfhydrylase
Zm00001d040071	1.69738	6.1025	3.59525	0.000709474	Glycosyltransferase family 61 protein
Zm00001d028630	25.8132	92.797	3.59494	0.000709474	Heat shock cognate 70 kDa protein 2
Zm00001d043663	2.38453	8.56551	3.59212	0.00538168	Probable WRKY transcription factor 50
Zm00001d048417	20.5044	73.463	3.58279	0.000709474	FAD/NAD(P)-binding oxidoreductase family protein
Zm00001d018076	3.82785	13.6945	3.5776	0.000709474
Zm00001d028574	57.351	205.038	3.57514	0.000709474	Protein phosphatase 2C 37
Zm00001d000298	17.0951	61.0732	3.57256	0.000709474	BRASSINOSTEROID INSENSITIVE 1-associated receptor kinase 1
Zm00001d031187	3.50201	12.4962	3.56829	0.000709474	Core-2/I-branching beta-16-N-acetylglucosaminyltransferase family protein
Zm00001d017084	1.23113	4.39263	3.56797	0.000709474	NAC13 NAC type transcription factor
Zm00001d043480	20.8462	74.3225	3.56528	0.000709474	Proline-rich receptor-like protein kinase PERK15
Zm00001d043238	7.67718	27.3211	3.55874	0.000709474	Peroxidase 56
Zm00001d047334	13.9166	49.4434	3.55284	0.000709474	Zinc finger protein AZF2
Zm00001d043293	6.48111	23.0136	3.55087	0.000709474	cytokinin oxidase 4
Zm00001d017085	26.3402	93.2883	3.54167	0.000709474	beta-14-N-acetylglucosaminyltransferase family protein
Zm00001d042801	2.30728	8.1668	3.53958	0.000709474	GABA transporter 1
Zm00001d004335	6.35359	22.4868	3.53923	0.000709474	ABC transporter G family member 24
Zm00001d001943	69.2465	244.825	3.53556	0.000709474	Beta-fructofuranosidase insoluble isoenzyme CWINV3
Zm00001d011643	1.48012	5.23217	3.53496	0.000709474	Putative leucine-rich repeat receptor-like protein kinase family protein
Zm00001d040067	41.4016	146.29	3.53344	0.000709474	Glycosyltransferase family 61 protein
Zm00001d003750	0.623148	2.20075	3.53167	0.000709474	Digalactosyldiacylglycerol synthase 1 chloroplastic
Zm00001d002996	0.925899	3.26854	3.53013	0.00849378	calcium-transporting ATPase
Zm00001d028649	15.0834	53.2198	3.52837	0.000709474	Embryogenesis transmembrane protein-like; protein
Zm00001d052371	10.6613	37.5511	3.52219	0.000709474	Protein LURP-one-related 8
Zm00001d006621	4.3172	15.1983	3.52041	0.000709474	Calcium-dependent protein kinase 7
Zm00001d031412	14.1949	49.9587	3.51948	0.000709474	Glycerophosphodiester phosphodiesterase GDPDL3
Zm00001d016664	26.1665	91.9133	3.51263	0.000709474	Chaperone protein ClpD chloroplastic
Zm00001d040023	2.96555	10.4145	3.51183	0.000709474	Protein kinase superfamily protein
Zm00001d051814	5.15534	18.1015	3.51121	0.000709474	Endoglucanase 11
Zm00001d049364	76.6033	268.888	3.51014	0.000709474	Ethylene-responsive transcription factor 4
Zm00001d050254	5.36624	18.83	3.50897	0.00132624	Putative aspartic protease family protein
Zm00001d042811	73.4349	257.507	3.5066	0.000709474	Nematode resistance protein-like HSPRO2
Zm00001d046574	148.696	521.314	3.5059	0.000709474
Zm00001d020955	11.3565	39.7912	3.50383	0.000709474	WAK80-OsWAK receptor-like protein kinase
Zm00001d002302	0.53606	1.87664	3.5008	0.000709474	Auxin responsive protein
Zm00001d037095	7.51659	26.2926	3.49794	0.000709474	Putative RING zinc finger domain superfamily protein
Zm00001d028766	0.776836	2.71639	3.49674	0.00445367	Asparagine synthetase [glutamine-hydrolyzing] 1
Zm00001d006538	4.56133	15.8233	3.46901	0.000709474	O-Glycosyl hydrolases family 17 protein
Zm00001d035865	25.7179	89.0538	3.46272	0.000709474	HXXXD-type acyl-transferase family protein
Zm00001d027533	16.6859	57.7674	3.46205	0.000709474	LysM domain-containing GPI-anchored protein 2
Zm00001d003228	5.98936	20.7185	3.45922	0.000709474	Serine/threonine-protein kinase OXI1
Zm00001d024531	27.2222	94.0328	3.45427	0.000709474	Putative cellulose synthase-like family protein
Zm00001d028017	4.60545	15.9048	3.45347	0.000709474	Ethylene-responsive transcription factor ERF055
Zm00001d053695	37.1613	128.33	3.45332	0.000709474	Putative lysM-domain receptor-like protein kinase family protein
Zm00001d033714	15.7131	54.2118	3.4501	0.000709474	Regulator of Vps4 activity in the MVB pathway protein
Zm00001d003483	2.29336	7.89069	3.44067	0.000709474	Cytokinin-O-glucosyltransferase 2
Zm00001d007208	6.05769	20.8216	3.43722	0.000709474	COBRA-like protein 7
Zm00001d020339	62.5586	214.709	3.43213	0.000709474	glycosyl hydrolase family 81 protein
Zm00001d030981	0.795927	2.72989	3.42982	0.000709474	Leucine-rich repeat protein kinase family protein
Zm00001d025959	4.13238	14.1634	3.42742	0.00132624	Probable receptor-like protein kinase
Zm00001d033848	12.3338	42.2463	3.42525	0.000709474	Transcription factor bHLH18
Zm00001d005973	1.26699	4.3268	3.41502	0.00132624	Serine carboxypeptidase-like 40
Zm00001d017502	58.2487	198.642	3.41024	0.000709474	trehalose-6-phosphate phosphatase6
Zm00001d002175	17.9046	60.9444	3.40384	0.000709474	Receptor-like protein kinase FERONIA
Zm00001d053138	36.3355	123.625	3.40232	0.000709474
Zm00001d045051	171.401	582.944	3.40105	0.000709474	Zinc finger nuclease2
Zm00001d041217	0.885021	3.00717	3.39785	0.00538168	alpha/beta-Hydrolases superfamily protein
Zm00001d012015	1.85145	6.28859	3.39658	0.00132624	SBP domain transcription factor family protein
Zm00001d030131	20.2279	68.7016	3.39638	0.000709474	Choline-phosphate cytidylyltransferase 2
Zm00001d043220	10.097	34.2761	3.39468	0.0024452
Zm00001d017990	3.5928	12.1955	3.39443	0.000709474
Zm00001d016902	33.8561	114.818	3.39135	0.000709474	Bifunctional riboflavin biosynthesis protein RIBA 1 chloroplastic
Zm00001d052292	8.14738	27.6026	3.38791	0.000709474	Probable galacturonosyltransferase-like 9
Zm00001d017646	3.69996	12.523	3.38463	0.00190502
Zm00001d028465	5.56709	18.8274	3.38191	0.000709474
Zm00001d021208	300.626	1014.17	3.37353	0.000709474	Dehydration-responsive element-binding protein 1B
Zm00001d042108	25.6439	86.4728	3.37206	0.000709474
Zm00001d010586	4.25864	14.3559	3.37101	0.00491677	PEBP (phosphatidylethanolamine-binding protein) family protein
Zm00001d016586	14.8537	49.9843	3.36511	0.000709474	hydroxyproline-rich glycoprotein family protein
Zm00001d007420	6.87944	23.1444	3.36429	0.0024452
Zm00001d042461	28.4984	95.7426	3.35958	0.000709474	Leucine zipper protein-like
Zm00001d020521	1.20509	4.04669	3.358	0.000709474	Zinc finger protein 346
Zm00001d011319	1.65777	5.566	3.35752	0.000709474	ABC transporter G family member 40
Zm00001d051496	8.79078	29.5102	3.35695	0.000709474
Zm00001d028816	7.93659	26.6367	3.35619	0.000709474	Pathogenesis-related protein 10
Zm00001d015100	18.9606	63.5911	3.35385	0.000709474	Calcium-dependent protein kinase 28
Zm00001d029736	3.03348	10.1599	3.34926	0.000709474	Bell-like homeodomain protein 3
Zm00001d013755	7.90762	26.4332	3.34275	0.000709474	Thioredoxin superfamily protein
Zm00001d017425	18.8326	62.945	3.34234	0.000709474	Cytochrome b5
Zm00001d006308	10.3142	34.4483	3.33989	0.000709474	Protein kinase superfamily protein
Zm00001d029163	0.768775	2.56422	3.33546	0.00808625	Calcium-dependent protein kinase 7
Zm00001d044156	1.97093	6.56963	3.33326	0.00132624	cytochrome P450 family 72 subfamily A polypeptide 8
Zm00001d033222	14.1388	47.1266	3.33314	0.000709474	viviparous14
Zm00001d051634	3.80919	12.69	3.33142	0.000709474	Ribose-phosphate pyrophosphokinase 4
Zm00001d003356	4.56741	15.2036	3.32871	0.000709474	ATFP4
Zm00001d047937	9.91638	32.9116	3.31891	0.000709474	armadillo repeat only 1
Zm00001d007072	3.42137	11.3504	3.3175	0.000709474	Uncharacterised protein family (UPF0114)
Zm00001d032620	43.1019	142.699	3.31074	0.000709474	NDR1/HIN1-like 25
Zm00001d013669	128.261	424.535	3.30993	0.000709474
Zm00001d028686	34.1055	112.609	3.30178	0.000709474	Receptor-like protein kinase HERK 1
Zm00001d006205	1.21936	4.02389	3.3	0.000709474	Subtilisin-like protease SBT3.9
Zm00001d047955	59.1753	195.234	3.29925	0.000709474
Zm00001d042556	1.39053	4.58432	3.29681	0.00808625	Exopolygalacturonase clone GBGE184
Zm00001d034221	34.976	115.092	3.2906	0.000709474	Formin-like protein 18
Zm00001d010375	7.23578	23.7951	3.28853	0.000709474	ATP-dependent 6-phosphofructokinase 4 chloroplastic
Zm00001d031580	47.8677	157.332	3.28681	0.000709474	RPM1-interacting protein 4
Zm00001d012578	9.63112	31.6468	3.28589	0.000709474	DNA glycosylase superfamily protein
Zm00001d009939	72.263	237.094	3.28099	0.000709474	Probable WRKY transcription factor 50
Zm00001d048644	0.740491	2.42603	3.27625	0.00348892	NEP-interacting protein 1
Zm00001d038340	8.57242	28.0829	3.27596	0.000709474	Phosphoribosylanthranilate transferase
Zm00001d029969	18.1884	59.52	3.27242	0.000709474	nucleoside diphosphate kinase1
Zm00001d003657	1.13678	3.71743	3.27014	0.00765012	Protein SCARECROW
Zm00001d013269	1.32067	4.31833	3.2698	0.00445367	beta-glucanase3
Zm00001d024672	9.67715	31.6058	3.26602	0.000709474	Putative RING finger and ARM repeat-containing protein containing family protein
Zm00001d020364	9.43744	30.8137	3.26505	0.000709474
Zm00001d035046	3.69256	12.0494	3.26316	0.000709474	Non-lysosomal glucosylceramidase
Zm00001d043665	59.643	194.617	3.26303	0.000709474
Zm00001d013230	17.0743	55.6983	3.26211	0.000709474	bentazon resistance1
Zm00001d051166	1.57044	5.12086	3.26078	0.00445367	phenylalanine ammonia lyase4
Zm00001d011638	17.0801	55.6757	3.25968	0.000709474	Lipid phosphate phosphatase 2
Zm00001d013834	135.233	439.281	3.24833	0.000709474	AAA-ATPase
Zm00001d033383	0.725707	2.35709	3.24799	0.000709474	hydroxymethylpyrimidine phosphate synthase1
Zm00001d013862	10.7603	34.9381	3.24694	0.000709474	Cytochrome P450 84A1
Zm00001d028510	13.1515	42.6868	3.24577	0.000709474	Protein FAF-like chloroplastic
Zm00001d027710	1.01266	3.28411	3.24305	0.00976232	Peroxidase 60
Zm00001d000339	319.393	1031.68	3.23013	0.000709474	Ethylene-responsive transcription factor 4
Zm00001d013168	1.01681	3.28322	3.22894	0.000709474	Probable xyloglucan glycosyltransferase 12
Zm00001d025873	16.2067	52.3205	3.22833	0.000709474	Low-molecular-weight cysteine-rich protein LCR70
Zm00001d001818	2.66501	8.59872	3.22652	0.000709474	Probable polyol transporter 4
Zm00001d024843	10.7248	34.4649	3.21357	0.000709474	1-aminocyclopropane-1-carboxylate oxidase15
Zm00001d022078	46.6161	149.572	3.20859	0.000709474	Eukaryotic aspartyl protease family protein
Zm00001d016760	27.3028	87.5754	3.20756	0.000709474	abscisic acid stress ripening6
Zm00001d037759	1.09209	3.50259	3.20724	0.00297505	Calmodulin binding protein%3B Putative calmodulin-binding family protein
Zm00001d002928	2.39952	7.69569	3.20718	0.00585316	DUF740 family protein
Zm00001d049540	62.3657	199.45	3.19807	0.000709474	Putative NAC domain transcription factor superfamily protein
Zm00001d047796	11.6285	37.1802	3.19733	0.000709474	Trifunctional UDP-glucose 46-dehydratase
Zm00001d043735	2.23626	7.14801	3.19641	0.00491677	Bidirectional sugar transporter SWEET2
Zm00001d021285	2.65879	8.49008	3.19321	0.0024452	Protein SHI RELATED SEQUENCE 1
Zm00001d017019	46.9215	149.592	3.18813	0.000709474	ATFP4
Zm00001d044908	3.19009	10.1551	3.18333	0.000709474	12-oxo-phytodienoic acid reductase1
Zm00001d043060	3.02001	9.5899	3.17545	0.00348892	Probable WRKY transcription factor 30
Zm00001d048027	7.76858	24.6557	3.17377	0.00132624	Putative MAP kinase family protein
Zm00001d007865	25.8237	81.9439	3.17321	0.000709474
Zm00001d028313	11.651	36.9586	3.17214	0.000709474	Putative tify domain/CCT motif transcription factor family protein
Zm00001d021647	3.84261	12.1827	3.17042	0.000709474	ABC transporter G family member 34
Zm00001d027439	19.6746	62.2666	3.16482	0.000709474
Zm00001d041955	2.89706	9.16401	3.16321	0.000709474	plant-specific domain TIGR01615 family protein expressed
Zm00001d037607	51.3077	162.223	3.16177	0.000709474	Probable WRKY transcription factor 50
Zm00001d032669	5.96924	18.867	3.1607	0.000709474	glutaredoxin-related
Zm00001d017780	35.908	113.474	3.16013	0.000709474	Ubiquitin-protein ligase
Zm00001d043512	4.75747	14.991	3.15104	0.000709474	Protein kinase family protein with leucine-rich repeat domain
Zm00001d015884	8.52771	26.8384	3.1472	0.000709474	Protein kinase
Zm00001d035775	30.7563	96.697	3.14397	0.000709474	Putative phospholipid-transporting ATPase 9
Zm00001d047367	2.27144	7.14053	3.14361	0.000709474	nucleic acid binding;methyltransferases
Zm00001d044930	23.6804	74.1636	3.13186	0.00491677	EF hand family protein
Zm00001d017422	6.97122	21.8106	3.12866	0.000709474	Homeobox-leucine zipper protein ATHB-6
Zm00001d036768	16.5454	51.6478	3.12158	0.000709474	Transcription factor MYB44
Zm00001d038542	3.87978	12.1081	3.12082	0.00765012
Zm00001d020257	1.48183	4.61371	3.11352	0.00765012	Heavy metal transport/detoxification superfamily protein
Zm00001d012632	4.55082	14.1491	3.10913	0.00348892	Adhesive/proline-rich protein%3B Proline-rich family protein
Zm00001d029052	14.0568	43.7017	3.10894	0.00132624
Zm00001d007604	2.09841	6.52317	3.10863	0.00297505	Patatin-like protein 2
Zm00001d041608	12.7123	39.5063	3.10772	0.000709474	Phosphatidylinositol:ceramide inositolphosphotransferase 1
Zm00001d052206	43.8417	136.07	3.10367	0.000709474	Protein EXORDIUM
Zm00001d006726	12.4127	38.4956	3.10131	0.000709474	ARM repeat superfamily protein
Zm00001d045046	11.2838	34.9643	3.09863	0.000709474	Pi starvation-induced transcription factor1
Zm00001d048621	2.27235	7.03457	3.09572	0.000709474	ABC transporter G family member 11
Zm00001d025901	154.956	479.593	3.09503	0.000709474	FIP1
Zm00001d039094	1.92544	5.95455	3.09257	0.00538168	3-ketoacyl-CoA synthase
Zm00001d023596	23.0162	71.1181	3.08991	0.000709474	Amino acid permease 2
Zm00001d047535	48.5628	150.027	3.08934	0.000709474	Calcium-binding protein CML42
Zm00001d010965	3.17995	9.8202	3.08816	0.00765012
Zm00001d044291	11.2185	34.5824	3.08262	0.000709474	actin binding protein family
Zm00001d024934	9.36589	28.8639	3.08181	0.000709474	Probable beta-14-xylosyltransferase IRX9H
Zm00001d006535	3.80206	11.7141	3.08099	0.000709474	Cysteine-rich receptor-like protein kinase 10
Zm00001d049766	10.0203	30.811	3.07486	0.000709474	Oxysterol-binding protein-related protein 4B
Zm00001d040325	5.55281	17.0608	3.07246	0.000709474
Zm00001d013678	3.58684	11.0198	3.07229	0.00445367
Zm00001d042437	76.8875	235.706	3.0656	0.000709474	E3 ubiquitin-protein ligase RGLG1
Zm00001d021665	350.978	1075.55	3.06444	0.000709474	PRAS-rich protein
Zm00001d037935	8.92688	27.3366	3.06228	0.000709474
Zm00001d047104	12.2013	37.3624	3.06217	0.000709474	Putative glucuronosyltransferase PGSIP7
Zm00001d045210	13.6247	41.6818	3.05928	0.000709474	Dirigent
Zm00001d048411	2.809	8.59052	3.05821	0.000709474	Metal ion binding protein
Zm00001d043851	1.45044	4.43568	3.05816	0.000709474	Long chain acyl-CoA synthetase 5
Zm00001d016764	14.6137	44.6656	3.05642	0.00132624	Ubiquitin-protein ligase
Zm00001d044095	8.56317	26.1706	3.05618	0.000709474	Beta carbonic anhydrase 4
Zm00001d011561	42.971	131.022	3.04908	0.000709474	drought-induced 19
Zm00001d033029	6.4474	19.6571	3.04884	0.000709474	Cystathionine gamma-synthase 1 chloroplastic
Zm00001d032947	29.8151	90.9008	3.04882	0.000709474	Chitinase 1
Zm00001d035753	21.9999	67.0105	3.04595	0.000709474	Polygalacturonase inhibitor
Zm00001d017381	5.72906	17.446	3.04518	0.000709474	(+)-neomenthol dehydrogenase
Zm00001d047675	4.27024	13.0007	3.04449	0.00976232	DUF3511 domain protein
Zm00001d010751	5.3324	16.212	3.04028	0.00132624	Seed specific protein Bn15D17A
Zm00001d019527	7.47039	22.6657	3.03407	0.000709474	Yucca5
Zm00001d019752	1.98798	6.02851	3.03248	0.00398734	hydroxyproline-rich glycoprotein family protein
Zm00001d038576	3.02246	9.14708	3.02637	0.000709474	Calcium-transporting ATPase 4 plasma membrane-type
Zm00001d032187	35.0125	105.939	3.02575	0.000709474	Malate dehydrogenase
Zm00001d026662	655.41	1981.71	3.02362	0.000709474	Harpin inducing protein
Zm00001d030148	17.1324	51.6428	3.01434	0.000709474
Zm00001d031725	51.0181	153.666	3.01199	0.000709474	Transcription factor TCP9
Zm00001d028548	4.7647	14.3415	3.00995	0.0024452	maternal effect embryo arrest 59
Zm00001d010075	19.8392	59.71	3.0097	0.000709474	Tetratricopeptide repeat (TPR)-like superfamily protein
Zm00001d047124	22.1384	66.5714	3.00706	0.000709474	Proline oxidase
Zm00001d008417	8.80581	26.4508	3.00379	0.000709474	HD domain-containing metal-dependent phosphohydrolase family protein
Zm00001d028154	19.297	57.931	3.00207	0.000709474	serine acetyltransferase2
Zm00001d046999	1.44771	4.34235	2.99946	0.000709474
Zm00001d031666	7.36459	22.0845	2.99874	0.000709474	Probable aldo-keto reductase 4
Zm00001d037354	25.6327	76.6129	2.98887	0.000709474	alpha/beta-Hydrolases superfamily protein
Zm00001d018155	33.9808	101.216	2.97862	0.000709474	Galactoside 2-alpha-L-fucosyltransferase
Zm00001d040048	33.796	100.659	2.97843	0.000709474
Zm00001d032873	61.3878	182.618	2.97483	0.000709474	Metal ion binding protein
Zm00001d039624	56.9409	168.943	2.96699	0.000709474	Auxin-responsive protein IAA15
Zm00001d028054	34.6019	102.638	2.96625	0.000709474	Syntaxin/t-SNARE family protein
Zm00001d027525	2.78649	8.25862	2.96381	0.00765012	Basic endochitinase B
Zm00001d044373	40.4154	119.62	2.95976	0.000709474	Leucine-rich repeat extensin-like protein 3
Zm00001d020772	2.98152	8.82226	2.95898	0.000709474	asceapen1
Zm00001d006133	4.36414	12.9085	2.95786	0.000709474	Thioesterase/thiol ester dehydrase-isomerase superfamily protein
Zm00001d028680	2.32481	6.87515	2.9573	0.00132624	Ankyrin repeat-containing protein
Zm00001d014780	27.4831	81.2173	2.95517	0.000709474	Probable receptor-like protein kinase
Zm00001d001907	132.251	389.704	2.9467	0.000709474	Ethylene-responsive transcription factor 7
Zm00001d040318	13.7194	40.3693	2.9425	0.000709474	NAC domain-containing protein 89
Zm00001d018211	48.4346	142.417	2.9404	0.000709474
Zm00001d004331	7.78582	22.8879	2.93969	0.000709474
Zm00001d020408	1.41593	4.16192	2.93935	0.00491677	Typical P-type R2R3 Myb protein
Zm00001d027530	5.5473	16.2799	2.93474	0.000709474	NAC-transcription factor 53
Zm00001d026271	382.732	1122.28	2.93229	0.000709474	Putative AP2/EREBP transcription factor superfamily protein
Zm00001d012635	84.5298	247.776	2.93123	0.000709474
Zm00001d013245	108.393	317.219	2.92656	0.000709474	UDP-glucose 6-dehydrogenase
Zm00001d005895	254.709	744.608	2.92337	0.000709474	EF hand family protein
Zm00001d021973	25.4736	74.4361	2.92209	0.000709474	Protein SHORT-ROOT
Zm00001d017976	6.1114	17.8125	2.91463	0.000709474	Immediate-early fungal elicitor protein CMPG1
Zm00001d005936	10.5601	30.7601	2.91286	0.00132624	E3 ubiquitin-protein ligase ATL6
Zm00001d033539	9.55843	27.7652	2.90479	0.000709474	Gamma-glutamyl peptidase 1
Zm00001d021726	6.42424	18.6496	2.903	0.000709474	G-type lectin S-receptor-like serine/threonine-protein kinase B120
Zm00001d032850	20.5147	59.5427	2.90244	0.000709474	phosphate transporter protein2
Zm00001d002435	19.131	55.4778	2.89989	0.000709474	Alternative oxidase
Zm00001d006382	2.13861	6.19837	2.89832	0.00398734	DNA mismatch repair protein MSH4
Zm00001d038451	6.17212	17.8799	2.89688	0.000709474	Putative WRKY DNA-binding domain superfamily protein
Zm00001d020631	6.28104	18.1879	2.89568	0.000709474	root-specific kinase 1
Zm00001d035035	4.141	11.9893	2.89527	0.000709474	Putative CRINKLY4-like receptor protein kinase family protein
Zm00001d029321	5.11943	14.7981	2.89058	0.00132624	Cationic amino acid transporter
Zm00001d050008	4.06314	11.7221	2.88499	0.000709474	Histone H3 K4-specific methyltransferase SET7/9 family protein
Zm00001d022600	14.7508	42.4853	2.8802	0.000709474	Eukaryotic aspartyl protease family protein
Zm00001d013707	18.2225	52.481	2.88001	0.000709474	Auxin-responsive protein IAA4
Zm00001d027613	11.1907	32.2212	2.87928	0.000709474	Tetratricopeptide repeat (TPR)-like superfamily protein
Zm00001d042214	127.02	365.687	2.87897	0.000709474	Protein SRC2 homolog
Zm00001d026121	48.2755	138.526	2.86949	0.000709474	Amino acid transport protein
Zm00001d047639	19.1498	54.8579	2.86467	0.00297505	nicotianamine synthase6
Zm00001d042506	10.2386	29.3003	2.86175	0.000709474	Formin-like protein 1
Zm00001d031127	2.18849	6.25885	2.85989	0.00585316	Cupin
Zm00001d049419	3.62387	10.3419	2.85383	0.00132624	Germin-like protein subfamily 1 member 8
Zm00001d043097	21.3514	60.926	2.85349	0.000709474	Ribosomal protein L34e superfamily protein
Zm00001d034783	3.55158	10.1197	2.84935	0.00935977	Protein SENSITIVE TO PROTON RHIZOTOXICITY 1
Zm00001d045948	6.79692	19.3395	2.84533	0.00765012	Protein DETOXIFICATION 16
Zm00001d018847	20.7467	59.0206	2.84482	0.000709474	3-oxo-5-alpha-steroid 4-dehydrogenase family protein
Zm00001d018214	30.5763	86.9798	2.84468	0.000709474	O-Glycosyl hydrolases family 17 protein
Zm00001d015186	58.9264	167.561	2.84356	0.000709474	Glycosyltransferase family 61 protein
Zm00001d022245	3.9173	11.131	2.8415	0.000709474	IQ domain-containing protein IQM2
Zm00001d032618	26.4837	75.166	2.8382	0.000709474	Secretory protein
Zm00001d017951	62.6547	177.554	2.83385	0.000709474	Nudix hydrolase 17 mitochondrial
Zm00001d020332	1.83453	5.1987	2.8338	0.00765012	Ubiquitin-protein ligase
Zm00001d034107	4.11957	11.6375	2.82493	0.00445367	cytochrome P450 family 81 subfamily D polypeptide 8
Zm00001d011454	7.25381	20.4882	2.82447	0.000709474	carbonic anhydrase6
Zm00001d039110	44.3875	125.273	2.82226	0.000709474	Calmodulin
Zm00001d028024	14.4552	40.7607	2.81979	0.000709474	Nodulin-related protein 1
Zm00001d032532	12.0681	33.9849	2.81609	0.000709474	Glutamyl-tRNA reductase 1 chloroplastic
Zm00001d004908	34.156	96.1593	2.8153	0.000709474	Expressed protein; protein
Zm00001d013097	7.39641	20.803	2.81258	0.000709474	O-Glycosyl hydrolases family 17 protein
Zm00001d015589	11.6031	32.6273	2.81195	0.000709474	Premnaspirodiene oxygenase
Zm00001d053087	12.2906	34.5386	2.81016	0.000709474	G-type lectin S-receptor-like serine/threonine-protein kinase SD2-5
Zm00001d011425	3.26058	9.1511	2.80659	0.00976232	Serine carboxypeptidase-like 50
Zm00001d046455	16.5986	46.5333	2.80345	0.000709474	HXXXD-type acyl-transferase family protein
Zm00001d012996	1.12875	3.15974	2.79933	0.00538168	KH domain-containing protein SPIN1
Zm00001d038739	18.7394	52.402	2.79635	0.000709474	Inner membrane protein oxaA
Zm00001d009171	3.0057	8.40356	2.79587	0.000709474	Mitochondrial substrate carrier family protein
Zm00001d010912	10.2708	28.7036	2.79468	0.00132624
Zm00001d026284	4.26181	11.8988	2.79196	0.0024452	Vacuolar ATPase assembly integral membrane protein VMA21-like domain
Zm00001d050837	15.3904	42.947	2.79051	0.00132624	Gibberellin receptor GID1L2
Zm00001d041662	12.3097	34.2442	2.78189	0.000709474	OSJNBa0024J22.14 protein
Zm00001d005969	13.4543	37.3158	2.77352	0.000709474	Transcription factor BIM3
Zm00001d029772	7.77902	21.5519	2.77052	0.000709474	Ca2+/calmodulin-dependent protein kinase phosphatase
Zm00001d006793	6.28333	17.4045	2.76995	0.000709474	Cysteine-rich receptor-like protein kinase 10
Zm00001d025799	10.058	27.8066	2.76463	0.000709474	Calmodulin-binding receptor-like cytoplasmic kinase 3
Zm00001d017612	83.7054	231.021	2.75993	0.000709474	brassinosteroid-responsive RING-H2
Zm00001d008171	25.0505	68.9762	2.75349	0.000709474	Probable protein phosphatase 2C 49
Zm00001d011486	19.2025	52.8716	2.75337	0.000709474	CTP synthase family protein
Zm00001d052585	8.86131	24.38	2.75129	0.000709474
Zm00001d026131	10.6911	29.3507	2.74534	0.000709474	Lysine histidine transporter-like 7
Zm00001d010201	20.72	56.8359	2.74305	0.00132624	Transcription repressor MYB6
Zm00001d011823	2.39337	6.56497	2.74298	0.000709474
Zm00001d023413	5.99136	16.4261	2.74163	0.00297505	Putative cytochrome P450 superfamily protein
Zm00001d039368	0.61929	1.69648	2.7394	0.00190502	GDSL esterase/lipase
Zm00001d022456	18.6833	51.1072	2.73545	0.000709474	Peroxidase 42
Zm00001d048595	10.6748	29.1773	2.73329	0.00132624	Putative thaumatin domain family protein
Zm00001d035455	682.357	1864.44	2.73235	0.000709474	Zinc finger CCCH domain-containing protein 29
Zm00001d007181	18.8684	51.5528	2.73223	0.00190502	Calcium-binding protein CML42
Zm00001d039011	44.7776	122.2	2.72904	0.000709474
Zm00001d030158	6.75513	18.385	2.72164	0.000709474
Zm00001d024376	27.7316	75.4494	2.7207	0.000709474	Putative WRKY DNA-binding domain superfamily protein
Zm00001d003024	18.2102	49.5023	2.71838	0.000709474	Enzyme of the cupin superfamily
Zm00001d007156	1.66858	4.5338	2.71716	0.000709474	P-loop containing nucleoside triphosphate hydrolases superfamily protein
Zm00001d001182	13.0004	35.3139	2.71637	0.000709474
Zm00001d020425	8.54287	23.1988	2.71557	0.00190502	Copper transport protein family
Zm00001d037005	4.70748	12.767	2.71207	0.00445367	Putative FAD-binding Berberine family protein
Zm00001d053724	4.32455	11.7104	2.70789	0.00132624
Zm00001d031677	116.52	315.402	2.70685	0.000709474	MtN19-like protein
Zm00001d038708	7.11764	19.2629	2.70636	0.00132624	Proline-rich receptor-like protein kinase PERK15
Zm00001d024527	3.15493	8.49584	2.69288	0.00132624	DNAJ heat shock family protein
Zm00001d044443	6.46393	17.4009	2.692	0.000709474	ABC transporter G family member 40
Zm00001d002540	58.1927	156.495	2.68925	0.000709474	calcium dependent protein kinase5
Zm00001d038301	2.11347	5.67879	2.68695	0.000709474
Zm00001d047216	7.18358	19.2855	2.68466	0.000709474	Putative HLH DNA-binding domain superfamily protein isoform 1
Zm00001d048165	452.588	1213.77	2.68184	0.000709474	Protein EARLY RESPONSIVE TO DEHYDRATION 15
Zm00001d052927	0.482873	1.29392	2.67963	0.00849378	Blight resistance protein RGA1-like protein; protein
Zm00001d047664	16.6602	44.6403	2.67946	0.00398734	Multidrug resistance protein ABC transporter family protein
Zm00001d005470	15.6801	41.9982	2.67844	0.00132624
Zm00001d031444	1.24757	3.34146	2.67837	0.00132624	IRK-interacting protein
Zm00001d028144	4.68148	12.5336	2.67727	0.000709474	Putative polyol transporter 1
Zm00001d034145	583.535	1561	2.67508	0.000709474	Zinc finger protein AZF2
Zm00001d039444	23.1944	62.0222	2.67402	0.000709474	UNE1
Zm00001d008308	2.80319	7.49567	2.67398	0.0024452	Putative NAC domain transcription factor superfamily protein
Zm00001d017768	10.5477	28.1905	2.67267	0.000709474
Zm00001d033711	62.6928	167.353	2.66941	0.000709474
Zm00001d022569	385.953	1026.91	2.66071	0.000709474	senescence associated gene 20
Zm00001d043870	9.16476	24.3789	2.66007	0.000709474
Zm00001d038209	29.8146	79.3008	2.6598	0.000709474	Protein root UVB sensitive 6
Zm00001d046277	8.94543	23.7781	2.65813	0.000709474	ABC transporter G family member 29
Zm00001d012933	3.54631	9.42215	2.65689	0.00849378	Mitotic-spindle organizing protein 1A
Zm00001d052532	35.0723	93.175	2.65665	0.000709474	Major facilitator superfamily protein
Zm00001d000434	8.78577	23.2914	2.65104	0.000709474	Adenine/guanine permease AZG1
Zm00001d033503	6.94956	18.4198	2.6505	0.000709474	Probable E3 ubiquitin-protein ligase BAH1-like
Zm00001d002864	7.56545	20.047	2.64981	0.000709474	Probable polyol transporter 4
Zm00001d026018	64.2316	170.132	2.64873	0.000709474	calcium dependent protein kinase4
Zm00001d044726	7.739	20.4894	2.64755	0.000709474	NF-X1-type zinc finger protein NFXL1
Zm00001d025924	5.57665	14.7594	2.64664	0.000709474	(+)-neomenthol dehydrogenase
Zm00001d015091	23.3888	61.7417	2.6398	0.000709474	Bax inhibitor 1
Zm00001d052346	20.2767	53.4864	2.63783	0.000709474	PAP/OAS1 substrate-binding domain superfamily
Zm00001d034198	25.4235	66.9311	2.63265	0.000709474	Protein PHLOEM PROTEIN 2-LIKE A10
Zm00001d021948	31.6566	83.3144	2.63182	0.000709474	Probable serine/threonine-protein kinase WNK11
Zm00001d035616	51.968	136.632	2.62916	0.000709474	Soluble inorganic pyrophosphatase 4
Zm00001d053897	23.1079	60.7377	2.62844	0.000709474	Ubiquitin-conjugating enzyme E2 29
Zm00001d053684	12.9887	34.127	2.62744	0.000709474
Zm00001d006701	18.0373	47.3584	2.62558	0.000709474
Zm00001d048521	4.44795	11.6623	2.62195	0.000709474	peptidoglycan-binding LysM domain-containing protein
Zm00001d011527	1.91525	5.02038	2.62127	0.000709474	Probable WRKY transcription factor 71
Zm00001d037188	5.47771	14.3359	2.61713	0.00976232	Protein kinase superfamily protein
Zm00001d025900	10.6801	27.9466	2.6167	0.00190502	Putative GEM-like protein 8
Zm00001d051314	17.5522	45.9111	2.61569	0.000709474	Probable receptor-like protein kinase
Zm00001d048134	11.7024	30.5397	2.6097	0.000709474	Probable E3 ubiquitin-protein ligase RHY1A
Zm00001d051460	18.8163	49.0509	2.60683	0.00398734	Putative RING zinc finger domain superfamily protein
Zm00001d002898	67.6269	176.013	2.60271	0.000709474	Peroxidase 12
Zm00001d019311	2.85712	7.42508	2.5988	0.00538168	IAA-amino acid hydrolase ILR1
Zm00001d023253	4.84604	12.5812	2.59618	0.00132624	L-type lectin-domain containing receptor kinase IX.1
Zm00001d046134	28.5199	74.0095	2.59501	0.000709474	Glycosyl hydrolase superfamily protein
Zm00001d019044	9.56082	24.8039	2.59433	0.000709474	Receptor-like kinase-like
Zm00001d039712	6.03438	15.6428	2.59228	0.000709474	Protein NETWORKED 4A
Zm00001d037182	10.0531	26.007	2.58696	0.000709474
Zm00001d016950	46.1839	119.432	2.58601	0.000709474	NAC30 NAC type transcription factor
Zm00001d021930	38.4201	99.2929	2.5844	0.000709474	UDP-galactose transporter 2
Zm00001d013868	2.37226	6.11762	2.57882	0.00585316	CDPK-related kinase 3
Zm00001d016306	22.6378	58.3521	2.57764	0.000709474	Probable F-box protein
Zm00001d013886	22.1809	57.1654	2.57724	0.000709474	CRP3 - Cysteine-rich family protein precursor expressed
Zm00001d002514	12.0185	30.9389	2.57427	0.000709474
Zm00001d006711	159.91	411.195	2.57142	0.000709474
Zm00001d052269	9.14877	23.5243	2.57131	0.000709474	Putative auxin efflux carrier
Zm00001d001976	2.67024	6.86537	2.57107	0.00631955	Protein NRT1/ PTR FAMILY 2.13
Zm00001d002836	12.1419	31.1787	2.56786	0.000709474	downstream target of AGL15 2
Zm00001d013810	23.509	60.3382	2.5666	0.000709474	multidrug and toxic compound extrusion2
Zm00001d028051	7.42469	19.0486	2.56558	0.000709474	ARM-repeat/Tetratricopeptide repeat (TPR)-like protein
Zm00001d041663	22.6782	58.1636	2.56474	0.000709474	Jasmonate-induced protein
Zm00001d007802	9.61476	24.6264	2.56131	0.000709474	Protein WVD2-like 3
Zm00001d037779	6.53399	16.7347	2.56118	0.00132624	tonoplast intrinsic protein4
Zm00001d022424	15.3708	39.2379	2.55276	0.000709474	NAC domain transcription factor
Zm00001d015227	13.2483	33.8182	2.55264	0.00585316	chaperone binding;ATPase activators
Zm00001d006329	46.0193	117.455	2.5523	0.000709474	Hydrophobic protein RCI2B
Zm00001d035677	84.0778	214.14	2.54693	0.000709474	Putative RING zinc finger domain superfamily protein
Zm00001d037017	6.71982	17.1094	2.54611	0.00348892	Cationic amino acid transporter 5
Zm00001d038707	3.64465	9.2592	2.54049	0.00348892
Zm00001d038432	12.8452	32.6321	2.54041	0.000709474	Putative leucine-rich repeat transmembrane protein kinase family protein
Zm00001d042420	28.9748	73.5866	2.53968	0.000709474
Zm00001d048588	8.63675	21.8965	2.53527	0.000709474
Zm00001d040468	4.97396	12.5859	2.53036	0.000709474	major facilitator superfamily defense1
Zm00001d017420	1.42128	3.59621	2.53026	0.00398734	GT-2-like 1
Zm00001d038884	24.5417	62.074	2.52933	0.000709474	Putative MAPKKK family protein kinase
Zm00001d027557	50.7428	128.214	2.52674	0.000709474	glutathione transferase31
Zm00001d037751	47.2271	119.246	2.52495	0.000709474	Late embryogenesis abundant (LEA) hydroxyproline-rich glycoprotein family
Zm00001d049438	4.54829	11.4774	2.52345	0.00935977	Germin-like protein subfamily 1 member 8
Zm00001d032838	13.6334	34.4015	2.52333	0.00132624
Zm00001d042275	8.27736	20.8855	2.52321	0.000709474	Phosphatidylinositol transfer protein CSR1
Zm00001d006098	1.41526	3.56593	2.51963	0.00935977	Cyclopropane fatty acid synthase
Zm00001d013095	1.63478	4.10183	2.5091	0.00723019	Replication factor C subunit 3
Zm00001d037816	5.0276	12.5968	2.50553	0.000709474	C4-dicarboxylate transporter/malic acid transport protein isoform 1
Zm00001d012585	63.5102	158.957	2.50286	0.000709474	Putative AP2/EREBP transcription factor superfamily protein
Zm00001d049436	26.2372	65.6594	2.50253	0.000709474	Germin-like protein subfamily 1 member 8
Zm00001d032858	5.01172	12.5355	2.50124	0.000709474	kaurene synthase1
Zm00001d035543	509.911	1273.65	2.49779	0.000709474	Glycine-rich protein A3
Zm00001d020260	38.3718	95.8263	2.49731	0.000709474	Cupredoxin superfamily protein
Zm00001d043929	187.638	468.32	2.49587	0.000709474	Fasciclin-like arabinogalactan protein 6
Zm00001d038538	2.06129	5.13963	2.4934	0.0024452	Ulp1 protease family C-terminal catalytic domain containing protein expressed
Zm00001d053202	3.62594	9.02862	2.49001	0.00491677
Zm00001d008923	124.992	311.16	2.48944	0.000709474
Zm00001d046342	2.70631	6.73641	2.48915	0.00132624	kaurene oxidase2
Zm00001d018868	4.94195	12.2873	2.48633	0.000709474
Zm00001d053952	4.34066	10.7866	2.48501	0.00538168	Bax inhibitor 1
Zm00001d019358	149.255	370.868	2.48479	0.000709474	B12D protein
Zm00001d045972	3.49051	8.67075	2.48409	0.00190502	Glycosyltransferase family 61 protein
Zm00001d049418	4.55924	11.3186	2.48256	0.00538168	Germin-like protein subfamily 1 member 8
Zm00001d053617	3.2192	7.98057	2.47905	0.00935977	Cytochrome P450 734A1
Zm00001d006534	13.4041	33.2009	2.47692	0.000709474
Zm00001d032480	18.3952	45.5302	2.47511	0.000709474	Actin-7
Zm00001d053859	16.9202	41.823	2.47178	0.00538168	Ethylene-responsive transcription factor 3
Zm00001d043741	10.5391	26.0183	2.46874	0.00190502	NPK1-related protein kinase-like protein
Zm00001d001769	44.388	109.502	2.46693	0.000709474	E3 ubiquitin-protein ligase PUB23
Zm00001d032527	4.91648	12.1193	2.46504	0.00585316	hydroxycinnamoyltransferase13
Zm00001d017849	5.66708	13.9661	2.46443	0.000709474
Zm00001d009418	27.2908	67.246	2.46405	0.000709474	alpha/beta-Hydrolases superfamily protein
Zm00001d000424	36.4002	89.6559	2.46306	0.000709474	Phytolongin Phyl1.1
Zm00001d003760	14.6996	36.187	2.46177	0.00398734	Bifunctional inhibitor
Zm00001d052458	38.3726	94.4399	2.46113	0.000709474	Probable calcium-binding protein CML50
Zm00001d028955	12.0947	29.7325	2.45831	0.000709474	Membrane steroid-binding protein 1
Zm00001d046925	41.4173	101.623	2.45364	0.000709474	Zinc finger protein CONSTANS-LIKE 5
Zm00001d042104	15.1689	37.177	2.45087	0.0024452	glutathione transferase7
Zm00001d047638	13.8272	33.7987	2.44436	0.000709474	Calcium-dependent phosphotriesterase superfamily protein
Zm00001d025279	1.79517	4.38587	2.44315	0.00398734	Putative lipase class 3 family protein
Zm00001d049940	31.5915	77.1274	2.4414	0.000709474	Probable calcium-binding protein CML48
Zm00001d018326	34.9363	85.2498	2.44015	0.000709474	MAP kinase kinase4
Zm00001d040094	6.30906	15.3875	2.43895	0.000709474	G-type lectin S-receptor-like serine/threonine-protein kinase SD2-5
Zm00001d043837	11.0002	26.8162	2.43779	0.00445367	Transcription factor MYB36
Zm00001d052725	8.78016	21.3881	2.43596	0.000709474	Putative bZIP transcription factor superfamily protein
Zm00001d053635	22.9191	55.8174	2.43541	0.000709474	40S ribosomal protein S8
Zm00001d045063	18.4209	44.8574	2.43514	0.000709474	Cytochrome P450 709B2
Zm00001d045463	2.54474	6.19645	2.435	0.00892803	NAC domain-containing protein 43
Zm00001d019317	48.6787	118.521	2.43476	0.000709474	Cellulose synthase-8
Zm00001d031581	27.9326	67.986	2.43393	0.000709474	Probable pre-mRNA-splicing factor ATP-dependent RNA helicase DEAH5
Zm00001d043339	44.1703	107.437	2.43234	0.000709474	RING/U-box superfamily protein
Zm00001d042022	60.616	147.309	2.4302	0.000709474
Zm00001d036609	11.3461	27.5643	2.42941	0.000709474
Zm00001d041410	94.899	230.201	2.42575	0.000709474	Expressed protein; protein
Zm00001d011684	14.3289	34.7531	2.42539	0.000709474	Regulator of Vps4 activity in the MVB pathway protein
Zm00001d037477	30.9284	74.9928	2.42472	0.000709474	Calmodulin-like protein 2
Zm00001d052906	10.171	24.6596	2.4245	0.00132624	Putative lectin-domain receptor-like protein kinase family protein
Zm00001d048416	34.8119	84.2267	2.41948	0.000709474	FAD/NAD(P)-binding oxidoreductase family protein
Zm00001d009525	7.93325	19.1826	2.418	0.000709474
Zm00001d049286	9.27212	22.3961	2.41542	0.000709474	LRR receptor-like serine/threonine-protein kinase EFR
Zm00001d003271	101.847	245.195	2.40748	0.000709474	Peptide methionine sulfoxide reductase
Zm00001d038447	29.1977	70.2885	2.40733	0.000709474	exocyst subunit exo70 family protein B2
Zm00001d051149	24.9324	59.8591	2.40086	0.000709474	myb transcription factor39
Zm00001d015777	41.9069	100.563	2.39968	0.000709474	Chloroplast small heat shock protein
Zm00001d054067	71.0245	170.253	2.3971	0.000709474	Probable inactive linolenate hydroperoxide lyase
Zm00001d043069	3.50062	8.39005	2.39673	0.00892803
Zm00001d047758	217.652	521.242	2.39484	0.000709474	MAP kinase1
Zm00001d033262	30.0454	71.9285	2.39399	0.000709474	Protein LSD1
Zm00001d048950	70.374	168.469	2.39391	0.000709474	Hevein-like preproprotein
Zm00001d028720	3.49498	8.35951	2.39186	0.00849378	Phosphatidylinositol transfer protein expressed
Zm00001d046644	8.85337	21.1742	2.39165	0.000709474	Ubiquitin-specific protease family C19-related protein
Zm00001d021692	3.49072	8.33883	2.38886	0.00723019	Cysteine-rich receptor-like protein kinase 10
Zm00001d030577	5.00983	11.966	2.3885	0.00723019	Light-inducible protein CPRF-2
Zm00001d016635	15.5747	37.1735	2.38679	0.0024452	C2 domain protein
Zm00001d004413	14.2224	33.934	2.38595	0.000709474	Cysteine synthase
Zm00001d028820	32.3737	77.2034	2.38476	0.000709474	Chaperone DnaJ-domain superfamily protein
Zm00001d034365	88.9285	212.054	2.38454	0.000709474	Syntaxin 121
Zm00001d048601	36.2177	86.0962	2.37719	0.000709474
Zm00001d018621	10.7987	25.66	2.37621	0.00585316	Uclacyanin-2
Zm00001d042625	18.7304	44.4756	2.37451	0.00538168	Pectinesterase
Zm00001d021929	8.10234	19.2196	2.3721	0.00190502	geranylgeranyl pyrophosphate synthase2
Zm00001d028999	60.8783	144.33	2.3708	0.000709474	NAC domain containing protein 47
Zm00001d018286	5.51441	13.0733	2.37075	0.000709474	Mono-/di-acylglycerol lipase N-terminal;Lipase class 3
Zm00001d039366	8.04128	19.0575	2.36996	0.00132624	Protein trichome birefringence-like 39
Zm00001d009494	4.17655	9.89675	2.3696	0.00398734	Putative MATE efflux family protein
Zm00001d046813	39.5925	93.6711	2.36588	0.000709474	Chaperone protein dnaJ 8 chloroplastic
Zm00001d007503	10.4921	24.7962	2.36332	0.000709474	Myosin-binding protein 7
Zm00001d038971	18.8958	44.6366	2.36225	0.000709474	MACPF domain-containing protein NSL1
Zm00001d005766	189.563	446.888	2.35746	0.000709474	Calmodulin-like protein
Zm00001d046852	13.2157	31.1302	2.35555	0.000709474	Heptahelical transmembrane protein 2
Zm00001d007121	25.5948	60.2327	2.35332	0.000709474	CW-type Zinc Finger
Zm00001d039858	1.76487	4.14976	2.35131	0.00765012	Protein TRM32
Zm00001d042135	16.0219	37.6271	2.34848	0.000709474	Amino-acid permease BAT1
Zm00001d025922	5.31077	12.4674	2.34757	0.00679085	(+)-neomenthol dehydrogenase
Zm00001d011550	5.98073	14.0276	2.34547	0.00132624	Putative S-locus-like receptor protein kinase family protein
Zm00001d029397	14.8397	34.7509	2.34175	0.000709474	phospholipase D7
Zm00001d046383	5.17102	12.0985	2.33967	0.00491677	Protein NRT1/ PTR FAMILY 4.6
Zm00001d047676	20.7599	48.5447	2.33839	0.000709474	RING/U-box protein
Zm00001d004855	6.1984	14.486	2.33705	0.00445367	Actin-7
Zm00001d020277	2.91942	6.80826	2.33206	0.00398734	Carbohydrate transporter/ sugar porter/ transporter
Zm00001d003311	17.1615	39.9891	2.33016	0.000709474	Probable 2-oxoglutarate-dependent dioxygenase AOP1
Zm00001d007609	10.0372	23.3793	2.32927	0.00892803	RING-H2 finger protein ATL54
Zm00001d011076	103.82	240.98	2.32113	0.000709474	Putative RING zinc finger domain superfamily protein
Zm00001d043344	11.2402	26.0873	2.32089	0.00765012	glutathione transferase8
Zm00001d021681	13.6805	31.7029	2.31738	0.0024452
Zm00001d039989	107.192	248.394	2.31728	0.000709474
Zm00001d036641	14.0963	32.6122	2.31353	0.000709474	Speckle-type POZ protein
Zm00001d034944	10.9071	25.1651	2.30722	0.000709474	Regulatory protein NPR3
Zm00001d048085	7.70548	17.7684	2.30594	0.0024452	Ninja-family protein 1
Zm00001d011639	15.9121	36.6735	2.30476	0.0024452	AP2/ERF and B3 domain-containing transcription repressor TEM1
Zm00001d046530	8.90173	20.5148	2.30459	0.00538168	Tetratricopeptide repeat (TPR)-like superfamily protein
Zm00001d004366	5.82554	13.4174	2.3032	0.00723019	UDP-glycosyltransferase 74B1
Zm00001d004848	32.442	74.6635	2.30145	0.00190502	from the Czech 'roh' meaning 'corner'
Zm00001d039670	42.7541	98.2866	2.29888	0.000709474	phospholipase D1
Zm00001d028303	8.1104	18.6003	2.29339	0.00585316	Branched-chain-amino-acid aminotransferase
Zm00001d011242	5.77925	13.2484	2.29241	0.00132624	porin1
Zm00001d053518	11.7404	26.9025	2.29145	0.000709474	Putative leucine-rich repeat protein kinase family protein
Zm00001d012304	12.8582	29.4325	2.28901	0.00132624	Putative cytochrome P450 superfamily protein
Zm00001d048949	31.3141	71.5716	2.2856	0.000709474	Hevein-like preproprotein
Zm00001d011708	7.77818	17.7574	2.28298	0.00445367	reversion-to-ethylene sensitivity1 like1
Zm00001d039439	31.7539	72.416	2.28054	0.000709474	Protein BRASSINAZOLE-RESISTANT 1
Zm00001d038860	18.1802	41.4449	2.27967	0.000709474	AT5g56980/MHM17_10
Zm00001d052335	11.1107	25.3217	2.27904	0.0024452	Peroxidase 67
Zm00001d051511	35.6013	81.0728	2.27724	0.000709474	PLATZ transcription factor family protein
Zm00001d018461	75.2543	171.313	2.27645	0.000709474	Thioredoxin
Zm00001d021791	15.3187	34.8658	2.27603	0.000709474	Fiber expressed protein
Zm00001d031454	16.4486	37.4313	2.27565	0.000709474	DNA-binding bromodomain-containing protein
Zm00001d012285	20.1933	45.9358	2.2748	0.00348892	Putative MYB DNA-binding domain superfamily protein
Zm00001d014642	24.6917	56.1573	2.27434	0.000709474	exocyst subunit exo70 family protein G1
Zm00001d039053	19.1728	43.5632	2.27214	0.000709474	3-ketoacyl-CoA synthase
Zm00001d028806	35.9617	81.7097	2.27213	0.000709474	Sex determination protein tasselseed-2
Zm00001d015401	23.7087	53.7999	2.2692	0.000709474	ALA-interacting subunit 1
Zm00001d000502	13.494	30.6065	2.26816	0.00445367
Zm00001d006461	7.38164	16.7229	2.26547	0.0024452	SH3 domain-containing protein 3
Zm00001d039582	48.9393	110.841	2.26487	0.000709474	Type I inositol polyphosphate 5-phosphatase 1
Zm00001d013296	90.4293	204.801	2.26476	0.000709474	ATP sulfurylase 1 chloroplastic
Zm00001d024752	15.3264	34.5774	2.25607	0.00585316	Peroxidase 64
Zm00001d019836	38.9638	87.8598	2.25491	0.000709474	Protein C2-DOMAIN ABA-RELATED 11
Zm00001d036656	4.73398	10.6611	2.25204	0.0024452	Protein kinase superfamily protein
Zm00001d014116	133.902	301.532	2.25189	0.000709474	phosphate transporter protein1
Zm00001d039245	26.2482	58.992	2.24747	0.000709474	WRKY transcription factor 6
Zm00001d034501	124.133	278.763	2.24568	0.000709474	AAA-ATPase ASD mitochondrial
Zm00001d026060	18.3487	41.1936	2.24504	0.000709474	1-aminocyclopropane-1-carboxylate synthase7
Zm00001d011958	45.0587	100.888	2.23903	0.000709474	Glutathione S-transferase family protein
Zm00001d012488	7.3466	16.442	2.23804	0.00445367	Major facilitator superfamily protein
Zm00001d016697	32.317	72.2979	2.23715	0.00348892	Germin-like protein subfamily 3 member 2
Zm00001d037556	12.5317	27.9763	2.23244	0.000709474	Alpha-L-fucosidase 2
Zm00001d031589	17.3441	38.7158	2.23222	0.000709474	GDT1-like protein 3
Zm00001d035467	6.85805	15.2878	2.22918	0.00723019	Putative CRINKLY4-like receptor protein kinase family protein
Zm00001d037797	26.5602	59.1812	2.22819	0.000709474	Serine carboxypeptidase-like 27
Zm00001d020957	9.35858	20.841	2.22694	0.000709474	NAD(P)-binding Rossmann-fold superfamily protein
Zm00001d006651	26.095	58.072	2.22541	0.000709474	Tubulin alpha-5 chain
Zm00001d044646	47.8002	106.278	2.22338	0.00679085	glucosamine fructose-6-phosphate aminotransferase1
Zm00001d005698	38.0605	84.4686	2.21932	0.00892803	AN17
Zm00001d042619	26.2285	58.1939	2.21873	0.000709474	Amino acid permease 2
Zm00001d044405	6.42606	14.2443	2.21665	0.000709474	Protein kinase protein with adenine nucleotide alpha hydrolases-like domain
Zm00001d048602	19.1673	42.4629	2.21538	0.000709474
Zm00001d048191	235.06	520.276	2.21338	0.000709474	Membrane protein
Zm00001d016255	9.1932	20.2942	2.20752	0.00723019
Zm00001d038165	112.334	247.92	2.20699	0.000709474	Putative GID1-like gibberellin receptor
Zm00001d053727	27.81	61.3552	2.20623	0.000709474	Pyrophosphate-energized vacuolar membrane proton pump 1
Zm00001d034601	303.277	668.974	2.20582	0.000709474	NAC domain-containing protein 67%3B NAC1 transcription factor%3B SNAC1
Zm00001d019400	73.4074	161.915	2.2057	0.00679085	PVR3-like protein
Zm00001d040611	5.04207	11.1194	2.20532	0.00808625	Homeobox protein liguleless 3
Zm00001d006596	5.38717	11.8686	2.20312	0.00348892	Elongation factor 1-alpha 2
Zm00001d043386	19.9157	43.8358	2.20107	0.0024452	Dynein light chain LC6%2C flagellar outer arm
Zm00001d014625	45.2361	99.497	2.1995	0.000709474	Cell Division Protein AAA ATPase family
Zm00001d004734	14.9204	32.8138	2.19926	0.000709474	Aspartyl protease APCB1
Zm00001d018178	9.28885	20.4274	2.19913	0.0024452
Zm00001d048393	3.90675	8.59103	2.19902	0.00849378	Ras-related protein RABC2a
Zm00001d000204	12.9052	28.3766	2.19885	0.000709474	Probable sulfate transporter 3.4
Zm00001d050196	22.1528	48.5282	2.19061	0.000709474	alpha/beta-Hydrolases superfamily protein
Zm00001d048021	222.035	486.304	2.19021	0.000709474	allene oxide synthase1
Zm00001d026489	20.3656	44.5795	2.18896	0.00132624	OSJNBb0022F16.11 protein; protein
Zm00001d013746	3.53097	7.7229	2.18719	0.00723019
Zm00001d027449	27.0082	59.0716	2.18717	0.00297505
Zm00001d021873	4.60103	10.0511	2.18453	0.00538168	AT4g33690/T16L1_180
Zm00001d044100	25.01	54.6202	2.18393	0.00538168	DUF1645 family protein
Zm00001d005658	30.309	66.1921	2.18391	0.000709474	trehalose-6-phosphate phosphatase2
Zm00001d014325	5.74574	12.5423	2.18289	0.00892803	Calcium-binding EF-hand family protein
Zm00001d011625	16.0766	35.0458	2.17993	0.000709474	Putative WAK receptor-like protein kinase family protein
Zm00001d002759	46.9083	102.035	2.1752	0.000709474	Nudix hydrolase 8
Zm00001d048310	54.4002	117.741	2.16435	0.000709474
Zm00001d010048	32.1495	69.5505	2.16335	0.000709474	Dehydration-responsive element-binding protein 2A
Zm00001d040649	10.3667	22.4079	2.16153	0.00538168	Probable pectinesterase/pectinesterase inhibitor 7
Zm00001d037689	66.5093	143.725	2.16098	0.000709474	hexokinase7
Zm00001d029686	8.32005	17.9786	2.16088	0.00679085	Subtilisin-like protease
Zm00001d006454	6.29454	13.6009	2.16075	0.000709474	Filament-like plant protein 3
Zm00001d036551	7.51566	16.2186	2.15797	0.00190502	Transcription factor MYB104
Zm00001d010399	192.733	415.628	2.1565	0.000709474	Putative WRKY DNA-binding domain superfamily protein isoform 1
Zm00001d018730	24.4169	52.5584	2.15254	0.000709474	RNA-binding protein 1
Zm00001d049437	11.8029	25.4054	2.15247	0.00765012	Germin-like protein subfamily 1 member 8
Zm00001d019228	11.3275	24.376	2.15193	0.00765012	ZIP zinc/iron transport family protein
Zm00001d008749	32.5738	69.7836	2.14232	0.000709474	barren inflorescence1
Zm00001d050011	19.9882	42.7842	2.14047	0.000709474	Alpha carbonic anhydrase 7
Zm00001d028273	103.403	221.13	2.13853	0.000709474	Mitogen-activated protein kinase kinase 9
Zm00001d032295	298.192	637.297	2.1372	0.000709474	DRE-binding protein 1
Zm00001d049510	31.0569	66.3697	2.13704	0.000709474	Putative cellulose synthase-like family protein
Zm00001d001879	8.04522	17.1808	2.13553	0.000709474	Auxin response factor 3
Zm00001d050198	26.2139	55.9421	2.13406	0.000709474	alpha/beta-Hydrolases superfamily protein
Zm00001d005764	5.8189	12.4069	2.13217	0.000709474
Zm00001d016691	60.0847	128.038	2.13096	0.000709474	Copper transport protein CCH
Zm00001d026563	102.34	218.08	2.13094	0.00297505	Ethylene-responsive transcription factor 7
Zm00001d014412	40.6025	86.506	2.13056	0.00297505	OSJNBa0058K23.8 protein; protein
Zm00001d033981	111.801	238.035	2.1291	0.000709474	ATP sulfurylase1
Zm00001d028167	98.5019	209.72	2.1291	0.000709474	Cytochrome b561 and DOMON domain-containing protein
Zm00001d013915	7.08144	15.0753	2.12885	0.00445367
Zm00001d028565	18.909	40.1784	2.12483	0.000709474
Zm00001d038651	4.65073	9.87969	2.12433	0.00585316	Jacalin-related lectin 3
Zm00001d029974	98.2172	208.226	2.12006	0.000709474	FRIGIDA interacting protein 2
Zm00001d014687	5.03905	10.6822	2.11988	0.000709474	L-zip+NBS+LRR-like protein
Zm00001d004664	14.2645	30.1779	2.11559	0.00892803	Cytochrome P450 94B3
Zm00001d017419	25.2269	53.343	2.11453	0.00538168	Protein kinase APK1A
Zm00001d037680	52.6869	111.325	2.11295	0.000709474	Vegetative storage protein 2
Zm00001d018966	301.311	636.637	2.11289	0.000709474	Acidic endochitinase
Zm00001d039535	188.287	397.333	2.11025	0.000709474	HXXXD-type acyl-transferase family protein
Zm00001d021952	102.735	216.501	2.10737	0.000709474	Calcium-dependent lipid-binding (CaLB domain) family protein
Zm00001d020496	69.456	146.35	2.10709	0.000709474	CBL-interacting serine/threonine-protein kinase 5
Zm00001d027991	9.72435	20.4729	2.10532	0.00679085	HB-type transcription factor
Zm00001d025059	22.1282	46.5836	2.10517	0.00132624	Germin-like protein subfamily 1 member 8
Zm00001d030028	116.485	245.214	2.10511	0.000709474	myc transcription factor7
Zm00001d033174	169.539	356.858	2.10487	0.000709474	Golgi associated protein homolog
Zm00001d025977	12.4307	26.1562	2.10416	0.000709474	Metal-nicotianamine transporter YSL2
Zm00001d046454	25.2872	53.2068	2.1041	0.000709474	fatty acyl thioesterase1
Zm00001d021842	22.4833	47.3019	2.10387	0.000709474	Zinc finger AN1 and C2H2 domain-containing stress-associated protein 11
Zm00001d038980	14.7058	30.9372	2.10374	0.000709474	Auxin-responsive protein IAA27
Zm00001d007037	29.9465	62.9836	2.1032	0.000709474	Probable mediator of RNA polymerase II transcription subunit 26b
Zm00001d051336	68.7115	144.405	2.10161	0.000709474	Ras-related protein RABD2c
Zm00001d044639	7.21016	15.1423	2.10013	0.00538168	L-type lectin-domain containing receptor kinase IX.1
Zm00001d042453	608.759	1278.29	2.09983	0.00132624	aldolase1
Zm00001d033794	5.73533	12.0352	2.09843	0.0024452	65-kDa microtubule-associated protein 6
Zm00001d011919	117.401	246.062	2.09591	0.000709474	Src2-like protein
Zm00001d031555	18.6273	38.9294	2.08991	0.00190502	Membrane protein
Zm00001d011013	17.3619	36.2097	2.08558	0.000709474	Calcium pump1
Zm00001d015767	74.9554	156.27	2.08484	0.000709474
Zm00001d049420	13.4136	27.9633	2.0847	0.00491677	Germin-like protein subfamily 1 member 8
Zm00001d029047	32.7373	68.1295	2.0811	0.000709474	Receptor-like protein kinase FERONIA
Zm00001d044674	6.57002	13.6669	2.08019	0.00445367
Zm00001d045124	2.43899	5.07309	2.08	0.00348892	Protein kinase superfamily protein with octicosapeptide
Zm00001d016379	113.237	235.37	2.07856	0.00190502
Zm00001d013830	14.0292	29.153	2.07802	0.00132624	cytochrome P450 family 76 subfamily C polypeptide 7
Zm00001d051461	38.4093	79.7755	2.07698	0.000709474	Chitin-inducible gibberellin-responsive protein 2
Zm00001d044672	17.56	36.4712	2.07695	0.0024452
Zm00001d042285	10.1054	20.9678	2.07491	0.000709474
Zm00001d043075	16.5228	34.2669	2.07392	0.000709474	Leucine-rich repeat protein kinase family protein
Zm00001d031344	51.5552	106.876	2.07304	0.00132624
Zm00001d039120	7.67391	15.8402	2.06416	0.000709474	auxin-like 1 protein
Zm00001d041951	16.5478	34.1339	2.06275	0.000709474	Ring zinc finger protein
Zm00001d039776	43.2342	89.1184	2.06129	0.000709474	PLAC8 family protein
Zm00001d007180	23.8779	49.1227	2.05725	0.000709474	Cytochrome P450 714A1
Zm00001d024996	71.258	146.552	2.05664	0.000709474	Bowman-Birk type trypsin inhibitor
Zm00001d003800	42.2816	86.9282	2.05593	0.000709474	alpha/beta-Hydrolases superfamily protein
Zm00001d039747	9.03276	18.5666	2.05547	0.00297505	Transcription initiation factor TFIID subunit 15b
Zm00001d021936	19.7856	40.5976	2.05188	0.000709474	Putative polyol transporter 1
Zm00001d020881	10.9848	22.5078	2.04899	0.000709474	Probable WRKY transcription factor 34
Zm00001d021389	23.3269	47.7583	2.04735	0.0024452	sequence-specific DNA binding transcription factors
Zm00001d020692	4.74253	9.70206	2.04576	0.00849378	Beta-13-galactosyltransferase 7
Zm00001d049625	16.3196	33.3735	2.04499	0.00808625	Protein LSD1
Zm00001d027325	24.2189	49.5091	2.04423	0.000709474	peptidoglycan-binding LysM domain-containing protein
Zm00001d026191	47.3496	96.7904	2.04417	0.00297505	Ethylene-responsive transcription factor 1A
Zm00001d021410	37.4485	76.5216	2.04338	0.000709474	Phytoene synthase chloroplastic
Zm00001d020409	12.9559	26.4619	2.04246	0.00297505	Protein TIFY 6B
Zm00001d010675	12.6848	25.8681	2.0393	0.00132624	Metacaspase-6
Zm00001d021119	40.4027	82.3708	2.03874	0.000709474
Zm00001d026573	40.2073	81.9142	2.0373	0.000709474	Methylthioribose kinase
Zm00001d013239	5.7532	11.7209	2.03728	0.00765012	Expressed protein; protein
Zm00001d043762	7.93288	16.137	2.03419	0.000709474	ABC transporter B family member 9
Zm00001d044516	264.742	538.508	2.03409	0.000709474	DCD (Development and Cell Death) domain protein
Zm00001d000184	51.5359	104.726	2.0321	0.000709474	single-repeat Myb protein1
Zm00001d031635	50.1117	101.667	2.02881	0.000709474	Peroxidase 55
Zm00001d028692	20.9636	42.4936	2.02702	0.000709474	Glutathione S-transferase L2 chloroplastic
Zm00001d052357	14.2048	28.785	2.02643	0.00348892	Probable WRKY transcription factor 30
Zm00001d021207	109.724	222.262	2.02565	0.000709474	DRE-binding protein 3
Zm00001d019422	28.9988	58.7077	2.02449	0.000709474
Zm00001d013108	34.561	69.9507	2.02398	0.000709474
Zm00001d018394	11.1885	22.6126	2.02106	0.00348892	Probable protein phosphatase 2C 22
Zm00001d002828	7.11286	14.3716	2.02051	0.00190502	NAC domain-containing protein 26
Zm00001d028888	36.271	73.1739	2.01742	0.000709474	nicotianamine synthase2
Zm00001d048316	154.155	310.707	2.01555	0.00297505
Zm00001d028770	6.99058	14.0655	2.01206	0.00631955	Protein kinase superfamily protein
Zm00001d028949	27.9175	56.1718	2.01206	0.000709474	CBL-interacting protein kinase
Zm00001d013326	58.4164	117.516	2.0117	0.00297505
Zm00001d053425	21.1052	42.4087	2.0094	0.00132624	GDSL esterase/lipase
Zm00001d001076	60.0911	120.533	2.00584	0.00765012
Zm00001d028055	44.1917	88.6072	2.00506	0.000709474	Probable E3 ubiquitin-protein ligase RHY1A
Zm00001d024281	23.2497	46.6154	2.00499	0.000709474	polyamine oxidase1
Zm00001d008569	26.8402	53.7528	2.0027	0.000709474	Delta(7)-sterol-C5(6)-desaturase 1
Zm00001d042246	0	1.04054	inf	0.000709474
Zm00001d048226	0	1.07198	inf	0.00132624
Zm00001d004098	0	1.08665	inf	0.000709474
Zm00001d029578	0	1.11388	inf	0.00491677	Expressed protein; protein
Zm00001d039464	0	1.19897	inf	0.00190502
Zm00001d007271	0	1.22926	inf	0.000709474	22.0 kDa class IV heat shock protein
Zm00001d047922	0	1.24947	inf	0.000709474
Zm00001d014637	0	1.37378	inf	0.00935977
Zm00001d006387	0	1.41524	inf	0.000709474	Homogentisate phytyltransferase 1 chloroplastic
Zm00001d006341	0	1.4795	inf	0.000709474	Molybdenum cofactor sulfurase family protein
Zm00001d016085	0	1.5047	inf	0.00398734
Zm00001d000037	0	1.51245	inf	0.000709474	Phospholipase A1-Ibeta2 chloroplastic
Zm00001d017916	0	1.5162	inf	0.00445367	CGI-like protein
Zm00001d025146	0	1.54277	inf	0.000709474
Zm00001d012955	0	1.56972	inf	0.000709474	Fes1A
Zm00001d029700	0	1.57506	inf	0.000709474	glutathione transferase32
Zm00001d002758	0	1.57778	inf	0.000709474	DeSI-like protein
Zm00001d010144	0	1.60198	inf	0.000709474	Putative NAC domain transcription factor superfamily protein
Zm00001d012802	0	1.62493	inf	0.000709474	Regulator of nonsense transcripts 1 homolog
Zm00001d023032	0	1.68454	inf	0.000709474
Zm00001d050098	0	1.75233	inf	0.000709474
Zm00001d049618	0	1.75764	inf	0.000709474
Zm00001d010270	0	1.84166	inf	0.000709474
Zm00001d000447	0	1.87362	inf	0.000709474	OSJNBa0041A02.21 protein; protein
Zm00001d010856	0	1.985	inf	0.000709474	Peripheral-type benzodiazepine receptor
Zm00001d001029	0	2.00024	inf	0.000709474
Zm00001d052647	0	2.08826	inf	0.00935977
Zm00001d036353	0	2.23368	inf	0.000709474
Zm00001d007911	0	2.26053	inf	0.000709474
Zm00001d036218	0	2.37286	inf	0.000709474	HXXXD-type acyl-transferase family protein
Zm00001d031146	0	2.65467	inf	0.00491677	Auxin-responsive protein SAUR71
Zm00001d032161	0	2.67954	inf	0.000709474	PAN domain-containing protein
Zm00001d000364	0	2.75516	inf	0.000709474	Actin-related protein 2/3 complex subunit 3
Zm00001d036740	0	2.8989	inf	0.000709474	Sterile alpha motif (SAM) domain-containing protein
Zm00001d012956	0	3.00686	inf	0.00190502
Zm00001d007955	0	3.07448	inf	0.000709474
Zm00001d041981	0	3.09458	inf	0.000709474	Dehydration-responsive element-binding protein 1B
Zm00001d000749	0	3.5643	inf	0.000709474
Zm00001d002620	0	3.71067	inf	0.000709474	Ap2/EREBP transcription factor
Zm00001d017280	0	4.04047	inf	0.000709474
Zm00001d038216	0	5.13091	inf	0.000709474	Putative AP2/EREBP transcription factor superfamily protein
Zm00001d007488	0	6.50939	inf	0.000709474
Zm00001d009515	0	6.63981	inf	0.000709474	Tetratricopeptide repeat (TPR)-like superfamily protein
Zm00001d041399	0	8.87506	inf	0.000709474
Zm00001d040209	0	9.90328	inf	0.000709474
Zm00001d047387	0	10.0993	inf	0.000709474
Zm00001d001639	0	20.5355	inf	0.000709474
Zm00001d021845	0	26.6588	inf	0.000709474
Zm00001d007631	0	27.777	inf	0.000709474
Zm00001d012967	0	38.5233	inf	0.000709474	Zinc finger DNA-binding protein

## Sheet: Table S5
Table S5. Down-regulated genes in OE240 seedling roots compared to C01 under normal conditions.
Gene_ID	Expression level (baseMean)		FoldChange	p_value	Annotation
	C01, normal	OE240, normal
Zm00001d006515	1.00245	0	0	0.000709474	Harpin-induced protein
Zm00001d041657	1.01579	0	0	0.000709474
Zm00001d053694	1.16242	0	0	0.000709474
Zm00001d049719	1.32432	0	0	0.000709474
Zm00001d041799	1.34222	0	0	0.000709474	DEAD-box ATP-dependent RNA helicase 18
Zm00001d047907	1.38056	0	0	0.000709474	Putative homeodomain-like transcription factor superfamily protein
Zm00001d017040	1.46697	0	0	0.00190502	Cox19-like CHCH family protein
Zm00001d011744	1.48952	0	0	0.000709474	PRP38 family protein
Zm00001d006950	1.49781	0	0	0.00585316
Zm00001d019612	1.5811	0	0	0.000709474	Protein transport protein SEC31 homolog B
Zm00001d017543	1.62886	0	0	0.000709474	Subtilisin-like protease SBT1.9
Zm00001d000036	1.73928	0	0	0.000709474
Zm00001d051556	1.80296	0	0	0.000709474	nine-cis-epoxycarotenoid dioxygenase6
Zm00001d019474	1.93756	0	0	0.00976232	Receptor-like protein kinase-related family protein
Zm00001d030812	1.97309	0	0	0.000709474
Zm00001d048939	2.07982	0	0	0.000709474
Zm00001d032887	2.52056	0	0	0.00132624	Protein binding protein
Zm00001d037043	2.60153	0	0	0.00538168
Zm00001d040785	2.9782	0	0	0.000709474	Abscisic stress-ripening protein 1
Zm00001d038720	4.05131	0	0	0.000709474
Zm00001d050994	4.06908	0	0	0.000709474	Probable inactive purple acid phosphatase 1
Zm00001d007245	5.0904	0	0	0.000709474
Zm00001d053750	5.51998	0	0	0.000709474
Zm00001d002408	9.75676	0	0	0.000709474	CHL-CPN10
Zm00001d008856	29.0483	0	0	0.000709474
Zm00001d001915	195.45	1.89537	0.00969747	0.000709474
Zm00001d033583	389.502	4.16428	0.0106913	0.000709474	Germin-like protein subfamily T member 1
Zm00001d016679	3.27088	0.0385748	0.0117934	0.000709474
Zm00001d002480	7.93366	0.154095	0.0194229	0.00132624	Cation/calcium exchanger 4
Zm00001d048631	14.076	0.341904	0.0242899	0.000709474	Wall-associated receptor kinase 2
Zm00001d018604	5.90131	0.149822	0.0253879	0.00723019
Zm00001d002370	25.4077	0.77592	0.0305388	0.000709474	HXXXD-type acyl-transferase family protein
Zm00001d007018	55.6348	2.96071	0.0532169	0.000709474
Zm00001d012326	24.7801	1.5023	0.0606253	0.000709474	Cytochrome P450 86A1
Zm00001d007464	4.5028	0.288259	0.0640177	0.00491677	KDEL-tailed cysteine endopeptidase CEP1
Zm00001d033948	25.4596	2.05465	0.0807024	0.000709474	Tubby-like F-box protein 2
Zm00001d025479	9.58362	0.865755	0.0903369	0.000709474	Putative MADS-box transcription factor family protein
Zm00001d038068	102.736	9.77761	0.0951722	0.000709474	ATPase2C coupled to transmembrane movement of substance
Zm00001d042646	28.6617	2.79421	0.0974893	0.000709474	Receptor-like kinase-like
Zm00001d045738	9.67181	0.956418	0.0988872	0.00190502	Zinc finger protein 6
Zm00001d045647	22.4295	2.23855	0.0998038	0.000709474	GDSL esterase/lipase
Zm00001d001012	3.34166	0.3361	0.100579	0.000709474
Zm00001d025539	6.57573	0.664538	0.101059	0.000709474	saposin B domain-containing protein
Zm00001d030529	11.9326	1.21552	0.101865	0.000709474
Zm00001d039310	37.0781	3.78704	0.102137	0.000709474	Cytochrome P450 71A26
Zm00001d032973	4.98024	0.511335	0.102673	0.00132624	Glycerol-3-phosphate acyltransferase 5
Zm00001d000194	84.2523	8.67466	0.102961	0.000709474	Glycine-rich protein family
Zm00001d009063	8.48175	0.900704	0.106193	0.000709474	WAT1-related protein
Zm00001d046887	10.332	1.1018	0.10664	0.000709474	NC domain-containing protein-related
Zm00001d051791	114.989	13.165	0.114489	0.000709474	GDSL esterase/lipase
Zm00001d006775	37.4566	4.32946	0.115586	0.000709474	hydroxyproline-rich glycoprotein family protein
Zm00001d006516	11.5318	1.33944	0.116152	0.00398734	Harpin-induced protein
Zm00001d013257	11.0287	1.29518	0.117437	0.000709474	Cytochrome b5
Zm00001d018601	12.2289	1.43725	0.117529	0.000709474	Laccase-7
Zm00001d037336	27.4989	3.27268	0.119011	0.000709474	GDSL esterase/lipase
Zm00001d041669	3.80689	0.460698	0.121017	0.000709474
Zm00001d008041	2.92568	0.354316	0.121106	0.000709474
Zm00001d013598	100.544	12.2015	0.121355	0.000709474
Zm00001d003865	7.89853	0.971851	0.123042	0.000709474	Expressed protein; protein
Zm00001d012387	15.464	1.90548	0.12322	0.000709474	Embryogenesis transmembrane protein-like; protein
Zm00001d007319	3.27081	0.409199	0.125106	0.000709474	Subtilisin-like serine endopeptidase family protein
Zm00001d037439	66.0025	8.28114	0.125467	0.000709474	ZCN11
Zm00001d040997	4.7761	0.601174	0.125871	0.00398734	Legumin-like protein
Zm00001d008845	7.09565	0.899736	0.126801	0.000709474	Pre-mRNA-processing-splicing factor 8A
Zm00001d012789	13.5712	1.72157	0.126855	0.000709474	Putative WRKY DNA-binding domain superfamily protein
Zm00001d008819	7.54796	0.969717	0.128474	0.000709474	IQ-domain 25
Zm00001d049554	20.7812	2.71769	0.130776	0.000709474	Putative glycerol-3-phosphate transporter 1
Zm00001d042814	53.8665	7.10829	0.131961	0.000709474	Cytochrome P450 86A1
Zm00001d029350	5.40907	0.714977	0.132181	0.000709474	3-ketoacyl-CoA synthase
Zm00001d005821	5.97078	0.791824	0.132617	0.000709474	Flavonoid 3-monooxygenase
Zm00001d040441	24.4686	3.24677	0.132691	0.000709474
Zm00001d018435	16.7565	2.25197	0.134394	0.000709474	NAC domain containing protein 74
Zm00001d039270	3.43633	0.463773	0.134962	0.00348892	Glutaredoxin family protein
Zm00001d006687	8.89897	1.20514	0.135425	0.00132624	Homeobox-leucine zipper protein ATHB-40
Zm00001d023311	18.2154	2.51333	0.137978	0.000709474
Zm00001d051384	31.7328	4.40088	0.138686	0.000709474	Cortical cell-delineating protein
Zm00001d031971	212.693	29.517	0.138777	0.000709474	Vignain
Zm00001d017952	15.446	2.15302	0.13939	0.000709474	ABA-induced protein
Zm00001d032888	53.6528	7.52751	0.1403	0.000709474	Anther-specific proline-rich protein APG
Zm00001d006774	182.177	25.6342	0.14071	0.000709474	hydroxyproline-rich glycoprotein family protein
Zm00001d020722	6.52316	0.923634	0.141593	0.00585316	Polcalcin Jun o 2
Zm00001d006111	235.077	33.3844	0.142015	0.000709474	Cytochrome b561 and DOMON domain-containing protein
Zm00001d014583	42.4692	6.0967	0.143556	0.000709474	Protein kinase superfamily protein
Zm00001d023924	163.963	23.7327	0.144744	0.000709474
Zm00001d022453	146.469	21.2997	0.145421	0.000709474	Peroxidase 52
Zm00001d018097	34.6825	5.1405	0.148216	0.000709474	myb domain protein 93
Zm00001d016909	19.3914	2.88068	0.148555	0.000709474	Myosin heavy chain-related protein
Zm00001d011303	48.8852	7.33352	0.150015	0.000709474
Zm00001d007923	41.4301	6.25444	0.150964	0.000709474
Zm00001d002773	31.8415	4.81196	0.151122	0.000709474	Cupredoxin superfamily protein
Zm00001d031047	11.3373	1.72014	0.151724	0.000709474	CASP-like protein 2
Zm00001d049690	6.3404	0.969695	0.152939	0.000709474	Putative cytochrome P450 superfamily protein
Zm00001d042813	60.3219	9.41612	0.156098	0.000709474	glycerol-3-phosphosphate acyltransferase1
Zm00001d007351	84.9456	13.282	0.156359	0.000709474	Esterase
Zm00001d015202	6.66027	1.04909	0.157515	0.000709474	Protein STRUBBELIG-RECEPTOR FAMILY 1
Zm00001d013377	3.28886	0.520542	0.158274	0.00538168
Zm00001d029135	5.80424	0.929047	0.160064	0.000709474	sugars will eventually be exported transporter12a
Zm00001d006879	11.6308	1.86268	0.160151	0.00445367	RING-H2 finger protein ATL3
Zm00001d011241	6.7015	1.07583	0.160536	0.000709474	Hsp20/alpha crystallin family protein
Zm00001d033308	9.73374	1.5682	0.16111	0.000709474	NAC domain containing protein 58
Zm00001d022053	694.888	112.205	0.161472	0.000709474	hydroxyproline-rich glycoprotein family protein
Zm00001d031959	29.9197	4.88404	0.163238	0.000709474	Fatty acyl-CoA reductase 1
Zm00001d031161	40.7927	6.72722	0.164912	0.000709474
Zm00001d024598	1.17109	0.193249	0.165016	0.000709474	Factor of DNA methylation 1
Zm00001d010038	71.328	11.9134	0.167023	0.000709474	CASP-like protein 5
Zm00001d013717	11.6241	1.95243	0.167964	0.000709474	NAC domain containing protein 58
Zm00001d021089	23.4454	3.94343	0.168196	0.000709474	Ethylene-responsive transcription factor ERF112
Zm00001d029083	102.829	17.3666	0.168888	0.000709474	alanine--glyoxylate aminotransferase1
Zm00001d051704	11.23	1.9061	0.169733	0.000709474	Putative U-box domain-containing protein 42
Zm00001d012477	59.0413	10.076	0.17066	0.000709474	Laccase-13
Zm00001d043858	216.384	37.4043	0.172861	0.000709474	Probable purine permease 4
Zm00001d035149	2.21538	0.383403	0.173064	0.00538168	Putative endo-beta-mannosidase family protein
Zm00001d037205	310.416	54.1183	0.174341	0.000709474	Protein EXORDIUM
Zm00001d044717	38.0377	6.63584	0.174454	0.000709474	Potassium outward rectifying channel
Zm00001d030513	9.93801	1.73808	0.174892	0.000709474	Ethylene-responsive transcription factor ERF055
Zm00001d027649	8.09631	1.42504	0.176011	0.000709474	CHY-type/CTCHY-type/RING-type Zinc finger protein
Zm00001d014149	24.949	4.39764	0.176265	0.000709474	HSP20-like chaperones superfamily protein
Zm00001d049715	11.5582	2.03738	0.176271	0.000709474	IAA25-auxin-responsive Aux/IAA family member
Zm00001d025774	4.08185	0.721442	0.176744	0.00348892	Peroxidase superfamily protein
Zm00001d050102	3.81055	0.674069	0.176895	0.00765012
Zm00001d006524	12.5147	2.22134	0.177498	0.000709474	Harpin-induced protein
Zm00001d021025	2.79269	0.499215	0.178758	0.00491677	Chloroplastic quinone-oxidoreductase
Zm00001d002000	4.83741	0.864875	0.178789	0.000709474	lipoxygenase6
Zm00001d004483	23.1839	4.1691	0.179827	0.000709474	Protein SRC2 homolog
Zm00001d041712	10.2012	1.8376	0.180136	0.000709474	OSJNBa0032N05.24 protein
Zm00001d002496	18.5205	3.36871	0.181891	0.000709474	Heavy metal transport/detoxification superfamily protein
Zm00001d014455	7.14232	1.31835	0.184583	0.000709474	Remorin family protein
Zm00001d021219	4.77844	0.885231	0.185255	0.00132624	UDP-glycosyltransferase 85A7
Zm00001d042578	9.59966	1.78454	0.185896	0.000709474	barley mlo defense gene homolog5
Zm00001d054060	7.97687	1.48464	0.186118	0.0024452	nitrate transport1
Zm00001d003099	12.3411	2.30971	0.187156	0.000709474	Serinc-domain containing serine and sphingolipid biosynthesis protein
Zm00001d053766	3.18035	0.597733	0.187946	0.000709474	Leucine zipper protein-like
Zm00001d004687	13.0021	2.45433	0.188764	0.000709474	O-methyltransferase ZRP4
Zm00001d034827	10.4463	1.97655	0.189211	0.000709474
Zm00001d015636	16.2304	3.07993	0.189763	0.000709474	GDSL esterase/lipase
Zm00001d052433	50.7493	9.65519	0.190253	0.000709474	Putative metacaspase family protein
Zm00001d011603	8.76204	1.66789	0.190354	0.00297505	Probable purine permease 4
Zm00001d048608	6.71091	1.27756	0.190371	0.000709474	Putative DUF231 domain containing family protein
Zm00001d042953	14.3545	2.74021	0.190896	0.000709474	ABC transporter G family member 6
Zm00001d005148	59.5687	11.5296	0.193551	0.000709474	Myristoyl-acyl carrier protein thioesterase
Zm00001d038049	2487.41	482.713	0.194062	0.000709474	Putative O-Glycosyl hydrolase superfamily protein
Zm00001d002238	50.2692	9.8204	0.195356	0.000709474
Zm00001d002687	49.6415	9.73055	0.196016	0.000709474	Cytochrome P450 86A7
Zm00001d002519	7.36265	1.44561	0.196344	0.0024452	RING-H2 finger protein ATL3J
Zm00001d032318	64.2009	12.683	0.197552	0.00190502
Zm00001d026317	2.7946	0.554278	0.198339	0.00445367	Transcription factor PIF4
Zm00001d048703	2.00317	0.398959	0.199164	0.00723019	benzoxazinone synthesis4
Zm00001d024872	8.78182	1.75285	0.1996	0.000709474	THAUMATIN-LIKE PROTEIN 1
Zm00001d006511	3.11324	0.621471	0.199622	0.00190502	Glucose-6-phosphate/phosphate translocator 2 chloroplastic
Zm00001d028967	11.2239	2.2423	0.199779	0.000709474	Probable ADP-ribosylation factor GTPase-activating protein AGD14
Zm00001d052760	14.8509	2.96759	0.199826	0.000709474	Farnesylated protein
Zm00001d007560	4.62695	0.925502	0.200024	0.000709474	Beta-carotene isomerase D27 chloroplastic
Zm00001d007832	15.1883	3.04123	0.200235	0.000709474	seed storage 2S albumin superfamily protein
Zm00001d051080	1.25697	0.252152	0.200603	0.00398734	Adenine phosphoribosyltransferase 2
Zm00001d007345	69.4068	13.9598	0.20113	0.000709474	11-beta-hydroxysteroid dehydrogenase-like 5
Zm00001d010805	9.62012	1.9461	0.202295	0.000709474	Putative WRKY DNA-binding domain superfamily protein
Zm00001d049503	84.68	17.1913	0.203015	0.000709474
Zm00001d007700	18.2106	3.71162	0.203816	0.000709474	NAD(P)-binding Rossmann-fold superfamily protein
Zm00001d000304	1.127	0.230556	0.204575	0.00398734
Zm00001d017834	4.18978	0.857549	0.204676	0.000709474	Cysteine protease XCP1
Zm00001d028689	126.483	25.9517	0.205179	0.000709474	ATPase 2C coupled to transmembrane movement of substances
Zm00001d041732	9.80653	2.02094	0.206081	0.000709474
Zm00001d011112	3.77705	0.780443	0.206628	0.00348892	Exonuclease
Zm00001d018791	4.27924	0.890038	0.20799	0.00132624	Anther-specific proline-rich protein APG
Zm00001d004626	34.3537	7.15125	0.208165	0.000709474	Probable beta-D-xylosidase 7
Zm00001d031822	430.823	89.8922	0.208652	0.000709474
Zm00001d009557	15.0775	3.16123	0.209665	0.00585316	DUF679 domain membrane protein 7
Zm00001d026102	8.89289	1.8678	0.210033	0.000709474	Aluminum-activated malate transporter 10
Zm00001d026268	12.0251	2.53657	0.21094	0.000709474	Transferase
Zm00001d030914	3.4905	0.738217	0.211493	0.000709474	Histone acetyltransferase HAC2
Zm00001d004614	59.3755	12.5607	0.211547	0.000709474	Protease inhibitor/seed storage/LTP family protein
Zm00001d044061	42.312	8.96762	0.21194	0.000709474	F-box domain containing protein
Zm00001d037569	22.523	4.79147	0.212737	0.00723019	Putative HLH DNA-binding domain superfamily protein
Zm00001d010265	5.45266	1.16569	0.213784	0.000709474	Putative cytochrome P450 superfamily protein
Zm00001d039022	1.72285	0.371752	0.215777	0.00297505	F-box protein family-like protein
Zm00001d006268	8.57549	1.87172	0.218264	0.00190502	DUF674 family protein
Zm00001d023124	5.57863	1.21983	0.218661	0.00132624
Zm00001d034772	2.55217	0.558764	0.218937	0.000709474	Encodes a close homolog of the Cauliflower OR (Orange) protein
Zm00001d042243	33.3739	7.31412	0.219157	0.000709474	Avr9/Cf-9 rapidly elicited protein
Zm00001d026513	17.7689	3.89443	0.219171	0.000709474	Heavy metal transport/detoxification superfamily protein
Zm00001d042514	4.01516	0.882451	0.21978	0.00538168	Ras-related protein Rab5
Zm00001d052064	1.43437	0.316644	0.220755	0.00585316	Glutamate receptor 2.7
Zm00001d016237	428.484	94.8853	0.221444	0.000709474	NOD26-like membrane intrinsic protein1
Zm00001d043286	6.07938	1.34784	0.221707	0.000709474	Phosphoglycerate mutase-like family protein
Zm00001d051475	81.7338	18.1732	0.222346	0.000709474
Zm00001d051945	29.4131	6.54669	0.222577	0.000709474	phosphate transporter2
Zm00001d046246	4.67594	1.04422	0.223318	0.000709474	Putative NAC domain transcription factor superfamily protein
Zm00001d002549	120.425	26.9552	0.223834	0.000709474
Zm00001d006054	9.44268	2.11456	0.223936	0.000709474	Pathogenesis-related thaumatin superfamily protein
Zm00001d007310	27.1293	6.11741	0.225491	0.000709474	Protein NRT1/ PTR FAMILY 1.2
Zm00001d037359	187.84	42.4678	0.226085	0.000709474	Peroxidase 11
Zm00001d002476	2.77676	0.627804	0.226092	0.00297505	myb domain protein 58
Zm00001d013641	12.2971	2.78125	0.226171	0.000709474	HSP20-like chaperones superfamily protein
Zm00001d032024	72.6687	16.5019	0.227084	0.000709474	myb transcription factor38
Zm00001d005822	45.8648	10.4308	0.227425	0.000709474	cytochrome P450 12
Zm00001d028862	28.0467	6.39861	0.228141	0.000709474	Glycine-rich protein family
Zm00001d044821	69.2419	15.8651	0.229126	0.000709474	GDSL esterase/lipase
Zm00001d003522	7.53615	1.73102	0.229696	0.000709474	Pyridoxal phosphate (PLP)-dependent transferases superfamily protein
Zm00001d026300	35.7074	8.2428	0.230843	0.000709474	argonaute2b
Zm00001d038761	14.046	3.25399	0.231667	0.000709474	Putative WRKY DNA-binding domain superfamily protein
Zm00001d027511	3.88101	0.901343	0.232244	0.000709474	Catalase isozyme 2
Zm00001d028231	50.4272	11.7135	0.232285	0.000709474	Sec14p-like phosphatidylinositol transfer family protein
Zm00001d009969	35.1514	8.16929	0.232403	0.000709474
Zm00001d052168	4.58773	1.06635	0.232435	0.00132624	Galactoside 2-alpha-L-fucosyltransferase
Zm00001d017798	2.99571	0.698468	0.233156	0.000709474	Histone-lysine N-methyltransferase SUVR5
Zm00001d005196	12.8388	2.99947	0.233625	0.00631955
Zm00001d046289	7.24616	1.69601	0.234056	0.00538168	Putative SWIM zinc finger family protein
Zm00001d029913	24.1994	5.67815	0.23464	0.000709474	Expansin-B4
Zm00001d036750	49.3176	11.572	0.234642	0.000709474	Heptahelical transmembrane protein 1
Zm00001d034416	13.2809	3.12771	0.235504	0.0024452	Lipid binding protein
Zm00001d001628	2.08161	0.491548	0.236138	0.00398734
Zm00001d021214	11.4964	2.71814	0.236434	0.00631955	Ethylene-responsive transcription factor RAP2-11
Zm00001d048634	79.5875	18.8249	0.236531	0.000709474	DIBOA-glucoside dioxygenase BX6
Zm00001d031270	8.05571	1.918	0.238092	0.000709474	myb domain protein 93
Zm00001d045468	19.6159	4.6828	0.238725	0.000709474	alpha/beta-Hydrolases superfamily protein
Zm00001d011840	11.4871	2.74352	0.238835	0.000709474
Zm00001d008496	2.91878	0.697944	0.239122	0.00445367	Glycosyltransferase family 61 protein
Zm00001d053304	14.3326	3.42938	0.239271	0.000709474
Zm00001d027742	329.506	78.8431	0.239277	0.000709474
Zm00001d003144	59.7258	14.3487	0.240243	0.000709474	Cytochrome P450 CYP71C36
Zm00001d007161	4.56503	1.10352	0.241733	0.00631955	Peroxidase 52
Zm00001d007272	4.90454	1.19213	0.243067	0.00491677	Putative clathrin assembly protein
Zm00001d035317	24.7014	6.00714	0.24319	0.000709474
Zm00001d049805	2.48858	0.607736	0.24421	0.00132624
Zm00001d017639	38.4397	9.42702	0.245242	0.000709474	Chitinase 1
Zm00001d033478	12.7007	3.11738	0.245449	0.000709474	HSP20-like chaperones superfamily protein
Zm00001d003009	171.352	42.1727	0.246117	0.000709474	senescence regulator
Zm00001d039169	28.0338	6.91132	0.246535	0.000709474	Cell envelope integrity inner membrane protein TolA
Zm00001d016692	7.48569	1.85174	0.247371	0.00808625
Zm00001d047420	102.843	25.4973	0.247925	0.000709474	DUF679 domain membrane protein 2
Zm00001d043276	12.7184	3.16806	0.249093	0.000709474
Zm00001d008305	9.10349	2.27175	0.249547	0.000709474	TRAM LAG1 and CLN8 (TLC) lipid-sensing domain containing protein
Zm00001d023570	33.9371	8.4699	0.249576	0.00190502	Disease resistance response protein 206
Zm00001d029630	30.0679	7.52936	0.250412	0.00190502	cystatin6
Zm00001d024143	68.3743	17.1829	0.251306	0.000709474
Zm00001d015686	21.7433	5.47185	0.251657	0.00491677
Zm00001d011753	17.503	4.40609	0.251733	0.000709474	HVA22-like protein f
Zm00001d036255	15.7045	3.96488	0.252468	0.000709474
Zm00001d049016	122.312	30.8832	0.252495	0.000709474	F-box/kelch-repeat protein SKIP20
Zm00001d025047	18.8941	4.77489	0.252719	0.000709474	APx3-Peroxisomal Ascorbate Peroxidase
Zm00001d044202	8.37271	2.11774	0.252934	0.000709474	alpha/beta-Hydrolases superfamily protein
Zm00001d033595	32.3042	8.18124	0.253256	0.000709474	Lipid transfer protein
Zm00001d014318	9.43683	2.3914	0.253411	0.00631955	Protein EXORDIUM
Zm00001d028445	166.906	42.3168	0.253537	0.000709474	RAD-like 3
Zm00001d008503	20.6252	5.2306	0.253602	0.000709474	RING/FYVE/PHD zinc finger superfamily protein
Zm00001d011274	40.912	10.4102	0.254453	0.000709474	Metal ion binding protein
Zm00001d007718	85.4709	21.7511	0.254485	0.000709474	benzoxazinone synthesis13
Zm00001d035871	2.5476	0.649209	0.254832	0.000709474	GDSL esterase/lipase
Zm00001d034875	16.7937	4.28216	0.254986	0.000709474	Non-specific phospholipase C4
Zm00001d022154	97.6307	24.9325	0.255376	0.000709474	RING-H2 finger protein ATL3
Zm00001d032893	19.653	5.03154	0.256019	0.000709474	Small heat shock-like protein
Zm00001d012697	1.51444	0.38809	0.25626	0.0024452	Putative CBL-interacting protein kinase family protein
Zm00001d039977	38.2854	9.81909	0.256471	0.000709474	Zinc finger protein 6
Zm00001d051389	27.5038	7.06205	0.256766	0.000709474	Phosphoribosylanthranilate transferase
Zm00001d017306	7.1231	1.85073	0.259821	0.000709474	ARM repeat superfamily protein
Zm00001d017597	2.30785	0.603001	0.261283	0.000709474	SPX domain-containing membrane protein
Zm00001d048063	25.1136	6.59493	0.262604	0.000709474
Zm00001d024717	8.35414	2.19738	0.263029	0.000709474
Zm00001d031287	2.69468	0.708911	0.263078	0.00445367	Oligopeptide transporter 5
Zm00001d017528	11.3205	2.98212	0.263427	0.000709474	Cytochrome P450 CYP86A35
Zm00001d027283	8.57491	2.26173	0.263761	0.000709474	Expansin-B4
Zm00001d041571	18.3913	4.85894	0.264198	0.000709474	Eukaryotic aspartyl protease family protein
Zm00001d052923	8.39429	2.22101	0.264586	0.000709474	Patatin-like protein 3
Zm00001d028664	6.92646	1.83684	0.265192	0.000709474	Transcription factor bHLH112
Zm00001d002678	11.5514	3.07606	0.266293	0.000709474	Prolyl oligopeptidase family protein
Zm00001d038920	16.0361	4.28125	0.266976	0.000709474	DUF1639 family protein
Zm00001d019850	44.1772	11.8356	0.267912	0.000709474	Fatty acyl-CoA reductase 1
Zm00001d019726	130.706	35.0723	0.26833	0.000709474	Uclacyanin-3
Zm00001d003306	74.093	19.9308	0.268997	0.000709474	Bowman-Birk type bran trypsin inhibitor
Zm00001d002260	4.72449	1.27549	0.269974	0.000709474	Peroxisomal (S)-2-hydroxy-acid oxidase GLO1
Zm00001d043733	1.04063	0.282359	0.271335	0.00631955	Phosphatidylinositol/phosphatidylcholine transfer protein SFH8
Zm00001d046781	2.7771	0.755049	0.271884	0.000709474	barley mlo defense gene homolog7
Zm00001d036703	107.807	29.4271	0.272961	0.000709474	Protein GLUTAMINE DUMPER 5
Zm00001d007257	17.7847	4.87277	0.273987	0.0024452	Gibberellin receptor GID1L2
Zm00001d042735	16.7409	4.60952	0.275345	0.00348892	RING-H2 finger protein ATL79
Zm00001d003555	13.9682	3.85865	0.276245	0.000709474	Potassium channel SKOR
Zm00001d036933	5.15676	1.42592	0.276515	0.000709474	Aldehyde dehydrogenase family 2 member C4
Zm00001d035462	15.5271	4.29427	0.276566	0.000709474	jasmonate-regulated gene 21
Zm00001d002545	2.29573	0.635215	0.276694	0.000709474	Protein REVEILLE 1
Zm00001d053805	15.8748	4.39828	0.27706	0.000709474	Peptidyl-prolyl cis-trans isomerase
Zm00001d033419	23.8777	6.62437	0.277429	0.000709474	Probable BOI-related E3 ubiquitin-protein ligase 2
Zm00001d022496	63.8801	17.8292	0.279104	0.000709474	Anther-specific proline-rich protein APG
Zm00001d016919	39.6815	11.1426	0.280801	0.000709474	Sugar transport protein 5
Zm00001d041938	27.6164	7.76661	0.281232	0.000709474	Receptor-like kinase LIP2
Zm00001d005666	2.10513	0.592868	0.28163	0.00398734	Pumilio homolog 12
Zm00001d035682	5.9548	1.67716	0.281648	0.000709474	Alpha-humulene/(-)-(E)-beta-caryophyllene synthase
Zm00001d001709	7.24271	2.04409	0.282227	0.000709474
Zm00001d035381	3.1328	0.886732	0.283048	0.000709474	Protein DETOXIFICATION 44 chloroplastic
Zm00001d046343	58.6977	16.6751	0.284084	0.000709474
Zm00001d039648	525.305	149.502	0.2846	0.000709474
Zm00001d013725	6.67806	1.90154	0.284744	0.000709474	gibberellin 20-oxidase4
Zm00001d005375	15.4745	4.43467	0.286579	0.000709474
Zm00001d003469	9.65719	2.76844	0.286671	0.000709474	Sugar transport protein 5
Zm00001d036880	20.1613	5.78375	0.286874	0.000709474	EIN3-binding F-box protein 1
Zm00001d025541	95.3258	27.3662	0.287081	0.000709474	Eukaryotic aspartyl protease family protein
Zm00001d007365	22.8786	6.57713	0.28748	0.000709474	sugars will eventually be exported transporter14a
Zm00001d038537	42.3877	12.1864	0.287498	0.000709474	F-box protein
Zm00001d037248	22.2949	6.40976	0.287499	0.000709474	Putative DUF231 domain containing family protein
Zm00001d051532	2.49793	0.718702	0.287719	0.00723019	Pentatricopeptide repeat-containing protein
Zm00001d007462	30.1387	8.67417	0.287808	0.000709474	tyrosine aminotransferase homolog1
Zm00001d029715	10.3865	2.99473	0.288329	0.000709474	alpha/beta-Hydrolases superfamily protein
Zm00001d007200	3.77808	1.09032	0.288591	0.00679085	Centromere protein-like
Zm00001d048064	63.9385	18.4919	0.289214	0.000709474
Zm00001d004089	12.4008	3.59228	0.289681	0.00892803	Pathogenesis-related protein 1
Zm00001d012847	10.2224	2.9621	0.289766	0.000709474	Sec14p-like phosphatidylinositol transfer family protein
Zm00001d037468	2.53737	0.737975	0.290842	0.000709474	phosphate transporter4
Zm00001d037743	29.8222	8.67648	0.29094	0.00132624
Zm00001d045582	22.6372	6.60106	0.291602	0.000709474	WAT1-related protein
Zm00001d012176	1.34359	0.392039	0.291785	0.00491677	Beta-hexosaminidase 3
Zm00001d006274	9.79977	2.86136	0.291982	0.000709474	Auxin-responsive protein SAUR61
Zm00001d028064	105.924	30.9402	0.292098	0.000709474
Zm00001d047159	37.1137	10.8464	0.292248	0.00398734	Cyclin-dependent protein kinase inhibitor SMR1
Zm00001d042362	1.06192	0.310602	0.292491	0.00132624	Leucine-rich repeat receptor protein kinase EMS1
Zm00001d020383	94.0133	27.5336	0.292869	0.000709474	Aquaporin PIP1-6
Zm00001d033363	30.7409	9.07184	0.295107	0.000709474	Zinc finger protein 1
Zm00001d007391	2.23241	0.659084	0.295234	0.000709474	aminopeptidases
Zm00001d039733	164.598	48.6626	0.295645	0.000709474	Histone H4
Zm00001d044254	16.2455	4.81299	0.296266	0.000709474	ZmGR2c protein
Zm00001d000214	4.15022	1.23007	0.296387	0.00132624
Zm00001d029892	46.0078	13.665	0.297015	0.000709474	Metalloendoproteinase 1-MMP
Zm00001d017065	22.4854	6.68251	0.297193	0.000709474
Zm00001d017666	45.7802	13.6133	0.297362	0.000709474	Protein NRT1/ PTR FAMILY 7.2
Zm00001d008283	35.1185	10.4609	0.297874	0.000709474	Serpin-Z1
Zm00001d037610	21.6428	6.45347	0.298181	0.000709474
Zm00001d027305	71.001	21.2451	0.299223	0.000709474	Silicon transporter
Zm00001d016814	10.5992	3.17185	0.299254	0.00190502	NAC domain-containing protein 104
Zm00001d047830	32.9526	9.87901	0.299795	0.000709474	kaurenoic acid oxidase2
Zm00001d018193	22.5461	6.764	0.300008	0.000709474
Zm00001d029823	22.4956	6.75874	0.300447	0.00445367	RING-H2 finger protein ATL57
Zm00001d053156	50.9787	15.3357	0.300826	0.000709474	O-methyltransferase ZRP4
Zm00001d028241	19.7647	5.96637	0.30187	0.000709474	3-ketoacyl-CoA synthase
Zm00001d017622	571.098	172.639	0.302293	0.000709474	OSJNBa0088A01.13 protein; protein
Zm00001d038252	3.3734	1.02323	0.303323	0.00132624	potassium channel2
Zm00001d046927	42.8736	13.0959	0.305454	0.000709474	Protein GLUTAMINE DUMPER 5
Zm00001d028588	4.07178	1.24434	0.305601	0.000709474	Fes1B
Zm00001d009646	57.2296	17.5727	0.307056	0.000709474	scarecrow-like1
Zm00001d026295	9.28933	2.85788	0.307652	0.000709474
Zm00001d009759	12.6648	3.89895	0.307857	0.000709474	Vacuolar-processing enzyme gamma-isozyme
Zm00001d040365	4.45449	1.37732	0.309198	0.00297505
Zm00001d012016	16.2866	5.05542	0.310404	0.000709474	F-box protein
Zm00001d038910	16.3924	5.10028	0.311137	0.000709474	Seed maturation protein
Zm00001d034045	2.2111	0.687975	0.311146	0.00190502	Agamous-like MADS-box protein AGL8
Zm00001d048953	35.999	11.2127	0.311473	0.000709474	3-ketoacyl-CoA synthase 2
Zm00001d006236	8.37894	2.61486	0.312075	0.000709474	MYB31 transcription factor31
Zm00001d019641	20.999	6.59277	0.313956	0.000709474	DCD (Development and Cell Death) domain protein
Zm00001d012010	353.492	111.218	0.314627	0.000709474
Zm00001d031427	19.1435	6.0365	0.315329	0.000709474	Leucine-rich repeat receptor-like protein kinase PEPR1
Zm00001d037298	15.9359	5.026	0.315389	0.000709474	UDP-glycosyltransferase 84A1
Zm00001d028389	78.2719	24.6991	0.315555	0.000709474
Zm00001d038741	27.4786	8.67567	0.315725	0.000709474	Pistil-specific extensin-like protein
Zm00001d018429	4.99445	1.57905	0.316161	0.00935977	phosphoenolpyruvate carboxylase kinase1
Zm00001d050848	27.9989	8.87824	0.317092	0.000709474	Myosin heavy chain-related protein
Zm00001d015101	22.8182	7.24205	0.31738	0.000709474	protein; Pentatricopeptide (PPR) repeat-containing protein-like
Zm00001d028505	29.036	9.22434	0.317686	0.000709474	Phospholipase A2-alpha
Zm00001d011431	13.5432	4.30514	0.317882	0.000709474	Carbohydrate-binding X8 domain superfamily protein
Zm00001d036950	110.319	35.0956	0.318128	0.000709474
Zm00001d034897	58.2802	18.5562	0.318396	0.000709474	Plastid-specific 30S ribosomal protein 1
Zm00001d044111	45.2291	14.4131	0.318669	0.000709474	Catalytic/ hydrolase
Zm00001d010052	64.1858	20.4764	0.319018	0.0024452
Zm00001d005978	33.265	10.6154	0.319116	0.000709474	RING-H2 finger protein
Zm00001d017043	6.37225	2.0355	0.319432	0.00297505	OSJNBb0022F23.8 protein
Zm00001d009749	343.136	109.927	0.32036	0.000709474	eukaryotic translation initiation factor 2 (eIF-2) family protein
Zm00001d044895	3.77143	1.21027	0.320905	0.00976232	ATPase%2C coupled to transmembrane movement of substance
Zm00001d040627	9.6944	3.11138	0.320946	0.000709474	Sodium transporter HKT1
Zm00001d048016	5.39833	1.73671	0.321712	0.00445367	Putative lysM-domain receptor-like protein kinase family protein
Zm00001d053642	72.0679	23.2086	0.322038	0.000709474	EIN3-binding F-box protein 1
Zm00001d015387	3.93421	1.26727	0.322115	0.00398734
Zm00001d014737	20.5698	6.63317	0.322471	0.000709474	Arogenate dehydrogenase 1 chloroplastic
Zm00001d026457	1265.86	409.358	0.323383	0.000709474	DNA topoisomerase 2
Zm00001d030998	10.7698	3.48279	0.323385	0.00491677	Protein ROOT HAIR DEFECTIVE 3 homolog 2
Zm00001d043019	164.46	53.2418	0.323737	0.000709474	Laccase-13
Zm00001d004886	31.2241	10.1105	0.323804	0.00445367
Zm00001d033778	10.0294	3.25822	0.324867	0.00679085	Cytochrome b561
Zm00001d013786	57.427	18.66	0.324934	0.000709474	transferases;folic acid binding
Zm00001d052998	9.72159	3.16492	0.325556	0.000709474	Protein kinase domain containing protein expressed
Zm00001d007026	6.93135	2.26593	0.32691	0.00190502
Zm00001d021241	3.41825	1.11799	0.327065	0.000709474
Zm00001d009932	43.3404	14.1945	0.327512	0.000709474	Plasma membrane associated protein
Zm00001d038403	522.657	171.299	0.327746	0.000709474
Zm00001d043745	18.0122	5.90371	0.327762	0.000709474	SWAP (Suppressor-of-White-APricot)/surp domain-containing protein
Zm00001d028266	47.6368	15.649	0.328507	0.000709474	Major facilitator superfamily protein
Zm00001d017886	2.17987	0.718	0.329377	0.00765012	Nucleotide/sugar transporter family protein
Zm00001d021069	10.0344	3.30948	0.329813	0.000709474
Zm00001d032085	1.08085	0.356918	0.33022	0.000709474
Zm00001d044409	90.3491	30.1557	0.333769	0.000709474	MYB-related transcription factor
Zm00001d027700	16.2477	5.42555	0.333927	0.00765012	phosphate transporter protein9
Zm00001d001300	322.977	107.937	0.334194	0.00538168
Zm00001d003304	86.2348	28.8508	0.334561	0.000709474	Bowman-Birk type bran trypsin inhibitor
Zm00001d000909	44.8845	15.0251	0.33475	0.000709474
Zm00001d020970	8.79909	2.95688	0.336044	0.00132624	dihydroflavonoid reductase1
Zm00001d018737	36.1798	12.1697	0.336367	0.00132624	Pathogenesis-related protein 1
Zm00001d021246	16.7121	5.63607	0.337245	0.00445367	Ras-related protein RABA3
Zm00001d020862	9.51001	3.2091	0.337444	0.000709474	Probable LRR receptor-like serine/threonine-protein kinase
Zm00001d037631	502.919	169.85	0.337728	0.000709474
Zm00001d031510	58.6443	19.8064	0.337738	0.000709474
Zm00001d035609	22.4993	7.62287	0.338805	0.00849378	ZFP16-1
Zm00001d050120	19.5902	6.63898	0.338893	0.000709474
Zm00001d026742	1.36075	0.463196	0.340398	0.00190502
Zm00001d051473	152.951	52.0648	0.340402	0.000709474	Cytosolic sulfotransferase 17
Zm00001d020395	86.642	29.5096	0.340592	0.000709474	Protein CCC1
Zm00001d007312	113.368	38.697	0.34134	0.000709474	Apyrase 1
Zm00001d052229	1136.2	387.916	0.341415	0.000709474	Ethylene-responsive transcription factor ERF056
Zm00001d016582	135.95	46.4189	0.341441	0.000709474	SAUR-like auxin-responsive protein family
Zm00001d019669	143.308	49.0627	0.342358	0.000709474	cinnamoyl CoA reductase2
Zm00001d006488	16.6762	5.71306	0.342588	0.000709474	BNR/Asp-box repeat family protein
Zm00001d018508	24.8478	8.53394	0.343449	0.00445367	DNA-binding protein
Zm00001d037628	1.47889	0.508324	0.34372	0.00631955	Putative ankyrin repeat domain family protein
Zm00001d001570	50.2863	17.2856	0.343744	0.000709474
Zm00001d012602	16.2986	5.60395	0.34383	0.00348892	early nodulin-like protein 9
Zm00001d044476	26.111	8.98505	0.34411	0.000709474	ABC transporter G family member 10
Zm00001d002901	54.2307	18.6656	0.344189	0.000709474	Peroxidase 12
Zm00001d031568	70.589	24.3914	0.345541	0.000709474
Zm00001d008540	32.4689	11.2202	0.345568	0.00297505
Zm00001d017786	4.2788	1.48083	0.346085	0.00445367	putidaredoxin reductase homolog1
Zm00001d015783	11.6185	4.02107	0.346092	0.000709474	Glycosyl hydrolase superfamily protein
Zm00001d000408	31.2334	10.831	0.346776	0.000709474	EIN3-binding F-box protein 1
Zm00001d046191	18.1422	6.29528	0.346997	0.0024452
Zm00001d005911	5.49923	1.90825	0.347003	0.00348892	Patatin-like protein 2
Zm00001d038366	82.8971	28.8121	0.347565	0.000709474	Glycerol-3-phosphate acyltransferase 5
Zm00001d036246	69.8023	24.2846	0.347905	0.000709474	Atpob1
Zm00001d051374	59.5319	20.7145	0.347956	0.00190502	Peroxisome biogenesis protein 19-1
Zm00001d003052	8.39182	2.92167	0.348157	0.00538168	NAC domain-containing protein 21/22
Zm00001d017536	10.524	3.66651	0.348395	0.000709474	Major facilitator superfamily protein
Zm00001d033272	48.8743	17.0751	0.349368	0.000709474	Organic cation/carnitine transporter 7
Zm00001d002535	93.8319	32.7949	0.349507	0.000709474	RING-H2 finger protein ATL80
Zm00001d026017	15.1471	5.29726	0.349721	0.000709474	Protein REVEILLE 1
Zm00001d013752	3.01766	1.05556	0.349794	0.00976232	26S proteasome non-ATPase regulatory subunit 14 homolog
Zm00001d013211	23.3491	8.17034	0.349921	0.000709474
Zm00001d020378	32.216	11.2736	0.349938	0.000709474	Type IV inositol polyphosphate 5-phosphatase 9
Zm00001d026560	22.569	7.90558	0.350285	0.00849378	OSJNBa0043A12.15 protein; protein; Thioredoxin-like protein
Zm00001d003023	1.79699	0.630041	0.350609	0.00348892	Wall-associated receptor kinase-like 8
Zm00001d048623	74.578	26.1534	0.350685	0.000709474	Putative MYB DNA-binding domain superfamily protein
Zm00001d027537	350.982	123.203	0.351024	0.000709474	Cytochrome P450 CYP78A55
Zm00001d045396	29.2919	10.3064	0.351852	0.000709474
Zm00001d045478	308.319	108.664	0.35244	0.000709474	Histone H1%3B Putative histone H1/H5 domain family protein
Zm00001d042376	44.4181	15.6834	0.353086	0.00445367	DUF506 family protein
Zm00001d018855	108.526	38.4163	0.353982	0.000709474	Probable carboxylesterase 15
Zm00001d041332	184.016	65.2299	0.35448	0.000709474	Zinc finger protein 7
Zm00001d052367	42.385	15.0454	0.35497	0.000709474	Cytochrome P450 714A1
Zm00001d030850	42.9395	15.2881	0.356038	0.00398734	Zinc finger protein 7
Zm00001d007105	5.25455	1.88088	0.357953	0.00348892	Protein NETWORKED 3A
Zm00001d042152	19.2864	6.92661	0.359145	0.000709474	Glycerol-3-phosphate dehydrogenase [NAD(+)] GPDHC1 cytosolic
Zm00001d032115	100.424	36.0919	0.359395	0.000709474	GDU1
Zm00001d019957	3.59043	1.29446	0.360531	0.00976232	4-coumarate--CoA ligase-like 9
Zm00001d010042	33.0395	11.9161	0.360662	0.00585316	E3 ubiquitin-protein ligase ATL41
Zm00001d002038	3.88544	1.40138	0.360675	0.00297505	anti-sigma factor antagonist domain of sulfate transporter91
Zm00001d036925	42.9937	15.5231	0.361055	0.0024452	Protein kinase Kelch repeat:Kelch
Zm00001d005962	51.8098	18.7355	0.361621	0.00190502	basic leucine-zipper 58
Zm00001d046149	39.8789	14.4345	0.361958	0.0024452	DUF679 domain membrane protein 7
Zm00001d013067	465.541	168.541	0.362033	0.000709474	Histone H1
Zm00001d005715	58.6704	21.2422	0.36206	0.000709474	Vacuolar iron transporter 1
Zm00001d017050	1.6525	0.598757	0.362334	0.00491677	Protein kinase superfamily protein
Zm00001d024597	16.273	5.89638	0.362341	0.000709474
Zm00001d003164	49.9998	18.1277	0.362555	0.000709474	Ribonucleoside-diphosphate reductase small chain C
Zm00001d006631	12.4499	4.5139	0.362565	0.000709474	Organic cation/carnitine transporter 7
Zm00001d028344	57.5836	20.9268	0.363416	0.000709474	Putative metal tolerance protein C3
Zm00001d036392	50.4154	18.367	0.364313	0.000709474	BZIP transcription factor TRAB1
Zm00001d003317	29.9487	10.9153	0.364467	0.000709474	Leucine-rich repeat (LRR) family protein
Zm00001d051478	266.01	97.0919	0.364993	0.000709474	Histone H4
Zm00001d039650	4.47448	1.6333	0.365026	0.00132624	Cytochrome P450 734A1
Zm00001d048214	15.4992	5.66163	0.365285	0.00935977	CHP-rich zinc finger protein-like; protein
Zm00001d022628	50.3479	18.4391	0.366234	0.000709474	R2R3MYB-domain protein
Zm00001d044596	17.2951	6.36105	0.367795	0.000709474	Expressed protein; Os11g0100300 protein
Zm00001d046147	46.8138	17.2979	0.369504	0.00723019	E3 ubiquitin-protein ligase ATL41
Zm00001d000556	87.2823	32.2791	0.369824	0.000709474
Zm00001d027388	2.62103	0.970672	0.37034	0.00849378
Zm00001d042918	73.1898	27.1119	0.370433	0.000709474	ENTH/VHS family protein
Zm00001d051799	9.08325	3.36881	0.370882	0.00892803	Nudix hydrolase 17 mitochondrial
Zm00001d002999	19.4016	7.21196	0.37172	0.000709474	gibberellin 2-oxidase2
Zm00001d026454	487.591	181.483	0.372203	0.000709474
Zm00001d018530	120.648	44.9073	0.372218	0.000709474	Transcription factor TCP21
Zm00001d042737	9.95405	3.71242	0.372956	0.00765012	ARM repeat superfamily protein
Zm00001d040449	15.5194	5.78832	0.372973	0.00132624	protein kinase C substrate heavy chain-related
Zm00001d000507	4.37139	1.63339	0.373655	0.000709474
Zm00001d023933	85.9802	32.1477	0.373897	0.000709474	Probable 2-oxoacid dependent dioxygenase
Zm00001d039240	18.0089	6.75258	0.374958	0.00445367	ABA induced plasma membrane protein PM 19
Zm00001d022597	33.9986	12.7623	0.375377	0.00190502	NEP1-interacting protein-like 1
Zm00001d047096	21.2983	8.01982	0.376547	0.00190502	Expansin-B4
Zm00001d044088	34.2704	12.9413	0.377623	0.000709474	Probable isoprenylcysteine alpha-carbonyl methylesterase ICMEL2
Zm00001d032186	27.0852	10.2309	0.37773	0.00445367	Ribonuclease 1
Zm00001d043232	36.561	13.826	0.378163	0.000709474	Early nodulin-like protein 3
Zm00001d015578	8.33968	3.1568	0.378528	0.00190502	Cytochrome P450 71D8
Zm00001d032443	256.716	97.3971	0.379396	0.000709474	DUF538 family protein
Zm00001d010845	34.3414	13.0403	0.379725	0.00765012
Zm00001d004401	206.312	78.3625	0.379825	0.000709474	Germin-like protein subfamily 1 member 8
Zm00001d031129	43.7582	16.6331	0.380114	0.000709474	HSP20-like chaperones superfamily protein
Zm00001d028874	18.7773	7.1417	0.380337	0.00849378	Xyloglucan 6-xylosyltransferase 2
Zm00001d029258	52.7958	20.0883	0.38049	0.000709474	Protein kinase superfamily protein
Zm00001d048901	61.2789	23.3504	0.381051	0.000709474	Transcription factor bHLH47
Zm00001d009481	2.7565	1.05178	0.381564	0.0024452
Zm00001d051837	9.87135	3.7673	0.38164	0.000709474	Sucrose synthase
Zm00001d053225	2.80027	1.07175	0.382731	0.00132624	Beta-galactosidase 11
Zm00001d047504	30.3459	11.6266	0.383136	0.000709474	UDP-glycosyltransferase 88A1
Zm00001d043872	11.2597	4.32053	0.383716	0.0024452
Zm00001d008160	27.0321	10.3899	0.384354	0.0024452
Zm00001d007395	14.0461	5.40476	0.384787	0.00445367	Indole-3-acetic acid-amido synthetase GH3.17
Zm00001d013676	30.5175	11.7743	0.385821	0.000709474	Nuclear transcription factor Y subunit A-10
Zm00001d048760	14.4712	5.58334	0.385824	0.00808625
Zm00001d002693	2.20367	0.850787	0.386077	0.00445367	U-box domain-containing protein 33
Zm00001d041204	20.6668	7.98213	0.38623	0.000709474	lipoxygenase12
Zm00001d040448	16.3066	6.31421	0.387218	0.000709474	Glucosidase 2 subunit beta
Zm00001d033585	58.9282	22.8419	0.387623	0.000709474	leaf permease1
Zm00001d038702	21.1945	8.2184	0.387761	0.000709474	O-methyltransferase ZRP4
Zm00001d020697	36.3611	14.1252	0.38847	0.000709474	Histone H3 K4-specific methyltransferase SET7/9 family protein
Zm00001d029599	6.80551	2.64496	0.38865	0.00976232
Zm00001d048671	21.5677	8.38255	0.388662	0.00631955
Zm00001d007195	17.3481	6.74284	0.388679	0.000709474	Alpha-L-arabinofuranosidase 1
Zm00001d043798	27.2727	10.6027	0.388766	0.00808625	Kinase superfamily protein
Zm00001d021318	253.425	98.5656	0.388934	0.000709474	DNA-(apurinic or apyrimidinic site) lyase 2
Zm00001d038618	72.1241	28.0519	0.388939	0.000709474	Cyclic nucleotide-gated ion channel 4
Zm00001d039193	2.58144	1.00455	0.389143	0.0024452	Pentatricopeptide repeat-containing protein mitochondrial
Zm00001d005964	13.9496	5.43858	0.389874	0.000709474	Transcription factor bHLH76
Zm00001d039697	16.8685	6.58001	0.390077	0.00132624	Cytochrome P450 monooxygenase
Zm00001d035604	612.214	239.095	0.390542	0.000709474	Putative MYB DNA-binding domain superfamily protein
Zm00001d018037	82.6639	32.3091	0.390849	0.000709474	NOD26-like membrane intrinsic protein2
Zm00001d032999	12.4183	4.85592	0.391029	0.000709474	DOF40 C2C2-DOF type transcription factor
Zm00001d040107	13.4838	5.27596	0.391281	0.00132624	ARM repeat superfamily protein
Zm00001d006010	1442.05	565.064	0.391848	0.000709474
Zm00001d005432	5.89629	2.31094	0.391931	0.00491677	40S ribosomal protein S4-3
Zm00001d020667	14.1549	5.55115	0.392172	0.00976232
Zm00001d016681	41.8949	16.521	0.394344	0.000709474	PAN domain-containing protein
Zm00001d035133	9.41992	3.71532	0.394411	0.000709474	LRR receptor-like serine/threonine-protein kinase GSO2
Zm00001d047995	19.2449	7.60044	0.394933	0.00190502	Putative homeobox DNA-binding and leucine zipper domain family protein
Zm00001d043125	121.97	48.1935	0.395126	0.000709474	F-box protein
Zm00001d010640	57.4604	22.717	0.395351	0.000709474	F-box protein
Zm00001d037687	11.5669	4.57429	0.395464	0.00190502	derlin3
Zm00001d025528	39.1066	15.4746	0.395703	0.000709474	NAD(P)-linked oxidoreductase superfamily protein
Zm00001d001206	69.6817	27.5948	0.396012	0.000709474
Zm00001d041287	15.24	6.03902	0.396261	0.000709474
Zm00001d000864	2.87997	1.14638	0.398053	0.0024452
Zm00001d029546	2890.68	1154.12	0.399256	0.000709474	Metallothionein-like protein 1
Zm00001d019165	17.6254	7.04534	0.399727	0.000709474	oligosaccharide transferase1
Zm00001d017366	45.2749	18.1178	0.400173	0.000709474	Ethylene-responsive transcription factor ERF053
Zm00001d014816	15.4297	6.17831	0.400417	0.00538168	Senescence-associated protein DIN1
Zm00001d013295	12.786	5.12319	0.400687	0.00132624	Nuclear pore complex protein Nup214
Zm00001d001953	22.353	8.96134	0.400901	0.000709474	Protein IQ-DOMAIN 32
Zm00001d020500	15.4494	6.19529	0.401005	0.000709474
Zm00001d013232	10.7467	4.30956	0.401012	0.0024452	Transcription factor bHLH113
Zm00001d044339	95.1231	38.1837	0.401414	0.000709474	aldehyde dehydrogenase3
Zm00001d013651	10.8549	4.35761	0.401442	0.000709474	Chlorophyll(ide) b reductase NOL chloroplastic
Zm00001d048841	77.363	31.1143	0.402186	0.000709474	Patatin-like protein 2
Zm00001d029241	19.3147	7.77069	0.40232	0.00190502	Flavonoid 3-monooxygenase
Zm00001d010136	132.034	53.1441	0.402503	0.000709474	Probable ferredoxin-4 chloroplastic
Zm00001d022367	45.2648	18.3009	0.404308	0.000709474	Beta-glucosidase 44
Zm00001d028311	18.1598	7.36526	0.40558	0.00538168	Antiporter/ drug transporter/ transporter
Zm00001d023498	40.9349	16.6026	0.405585	0.000709474	Retrovirus-related Pol polyprotein LINE-1
Zm00001d020977	137.572	55.8391	0.40589	0.000709474
Zm00001d002856	104.422	42.4062	0.406104	0.000709474	E3 ubiquitin-protein ligase RMA1
Zm00001d023444	21.2211	8.62114	0.406253	0.00976232	Transcription factor bHLH130
Zm00001d018603	5.54573	2.25436	0.406504	0.000709474	Transcription factor bHLH155
Zm00001d018709	10.5309	4.28577	0.406971	0.000709474	OSJNBb0004G23.8 protein; OSJNBb0085F13.3 protein
Zm00001d052069	35.6717	14.5556	0.408043	0.000709474	Putative MYB DNA-binding domain superfamily protein
Zm00001d021565	73.5178	30.0281	0.408447	0.000709474	Disease resistance protein RPM1
Zm00001d028670	19.665	8.04328	0.409015	0.00132624	Photosynthetic NDH subunit of lumenal location 1 chloroplastic
Zm00001d038891	9.38376	3.83988	0.409205	0.000709474	Phosphoethanolamine N-methyltransferase 3
Zm00001d027472	20.7988	8.52707	0.409979	0.000709474	Callose synthase 3
Zm00001d043613	211.397	86.8245	0.410718	0.000709474	CHY-type/CTCHY-type/RING-type Zinc finger protein
Zm00001d014949	221.478	91.0728	0.411205	0.000709474	RING-H2 finger protein ATL79
Zm00001d052971	6.92507	2.85141	0.411752	0.000709474	Camelliol C synthase
Zm00001d042328	64.3385	26.5421	0.412538	0.00132624	F-box protein
Zm00001d001656	3.8604	1.5932	0.412703	0.00631955
Zm00001d024867	6.10056	2.5198	0.413044	0.00631955	OSJNBb0040D15.7 protein
Zm00001d024982	28.6989	11.8615	0.413309	0.00679085	Stress responsive protein
Zm00001d035558	481.788	199.329	0.413728	0.000709474	Mannose-specific jacalin-related lectin
Zm00001d008181	98.2585	40.6662	0.41387	0.000709474
Zm00001d046489	13.5726	5.62461	0.414409	0.000709474
Zm00001d027550	122.788	50.9364	0.414832	0.00190502
Zm00001d038437	38.0436	15.7826	0.414856	0.00297505	Zinc transporter 3
Zm00001d014983	67.0793	27.9463	0.416616	0.000709474	Serine carboxypeptidase-like 49
Zm00001d013127	13.7146	5.72653	0.41755	0.000709474	Zinc transporter ZTP29
Zm00001d051235	13.862	5.79736	0.41822	0.00491677
Zm00001d002917	73.224	30.6263	0.418255	0.000709474	RNA-binding region RNP-1
Zm00001d049020	20.1093	8.41335	0.418381	0.000709474	O-methyltransferase ZRP4
Zm00001d005016	14.6722	6.13981	0.418466	0.00132624	WRI1 transcription factor1
Zm00001d026288	20.8866	8.74112	0.418504	0.000709474	methyl binding domain123
Zm00001d006340	26.153	10.9471	0.418579	0.00190502	Molybdenum cofactor sulfurase family protein
Zm00001d043390	61.0163	25.5455	0.418667	0.00190502	delay of germination 1
Zm00001d039283	1598.82	669.686	0.418863	0.000709474	Plasma membrane-associated cation-binding protein 1
Zm00001d018209	75.7022	31.7179	0.418983	0.000709474	Tyrosine specific protein phosphatase family protein
Zm00001d039241	679.026	284.694	0.419268	0.000709474	S-type anion channel SLAH1
Zm00001d022155	36.5841	15.3388	0.419275	0.000709474	Leucine-rich repeat transmembrane protein kinase 1-like protein
Zm00001d039745	7.53209	3.16639	0.420387	0.00723019	Protein phosphatase 2C
Zm00001d034414	202.609	85.2658	0.420839	0.000709474	Lipid transfer protein
Zm00001d051225	37.0598	15.6236	0.421578	0.000709474	Putative GEM-like protein 8
Zm00001d007394	107.73	45.4289	0.421692	0.000709474	Rubredoxin-like superfamily protein
Zm00001d002520	260.218	109.995	0.422703	0.00398734	OSJNBa0013K16.16 protein; protein
Zm00001d015355	34.7158	14.6891	0.423124	0.00538168	Urease accessory protein F
Zm00001d013089	37.6489	15.9441	0.423494	0.00631955	Seed storage 2S albumin superfamily protein
Zm00001d026078	114.57	48.6383	0.424529	0.000709474	F-box protein PP2-A13
Zm00001d042636	36.6442	15.5673	0.424823	0.000709474	Amino acid permease 6
Zm00001d026012	146.613	62.3175	0.425048	0.000709474	OSJNBa0088A01.13 protein; protein
Zm00001d044594	11.6099	4.94005	0.425503	0.000709474	Tetratricopeptide repeat (TPR)-like superfamily protein
Zm00001d009010	49.6195	21.1174	0.425587	0.000709474	Plasma membrane-associated cation-binding protein 1
Zm00001d011657	28.9347	12.3306	0.426153	0.00491677	Plasma membrane associated protein
Zm00001d024004	10.184	4.34135	0.426291	0.00445367
Zm00001d051689	47.0873	20.079	0.426421	0.00892803	Putative IQ calmodulin-binding and BAG domain containing family protein
Zm00001d045313	48.7311	20.7987	0.426805	0.00348892	F-box protein MAX2
Zm00001d047201	6.03302	2.57616	0.42701	0.00935977	Serine carboxypeptidase-like 40
Zm00001d033989	10.5661	4.5128	0.427102	0.00808625	HXXXD-type acyl-transferase family protein
Zm00001d049405	307.533	131.351	0.427112	0.000709474	Autophagy 8e%2C mRNA
Zm00001d052775	12.143	5.1896	0.427374	0.00585316	Expressed protein; protein
Zm00001d012159	10.4432	4.47088	0.428114	0.000709474	Beta-glucosidase 42
Zm00001d000565	86.6566	37.129	0.428461	0.000709474
Zm00001d040959	8.35131	3.58246	0.42897	0.00808625	Protein LNK2
Zm00001d006353	23.2757	9.99647	0.429481	0.000709474	basic helix-loop-helix (bHLH) DNA-binding superfamily protein
Zm00001d027048	1548.39	665.805	0.429998	0.000709474
Zm00001d035214	47.4501	20.4209	0.430366	0.000709474	Ureide permease 5
Zm00001d010662	335.031	144.57	0.431512	0.000709474	SNF1-related protein kinase regulatory subunit beta-1
Zm00001d003986	2.27956	0.984207	0.431753	0.00765012	Leucine-rich repeat protein kinase family protein
Zm00001d028803	2.4662	1.06503	0.431851	0.00190502	Protein SCAR2
Zm00001d003140	22.4898	9.72425	0.432385	0.000709474	Cytochrome P450 71A26
Zm00001d007267	21.2336	9.1896	0.432786	0.00190502	light harvesting chlorophyll a/b binding protein5
Zm00001d037605	136.317	59.1194	0.433691	0.000709474	GATA transcription factor 16
Zm00001d039754	2.38771	1.03794	0.434701	0.00976232	receptor like protein 7
Zm00001d004689	580.364	252.97	0.435882	0.000709474	O-methyltransferase ZRP4
Zm00001d034069	43.6529	19.0444	0.436269	0.000709474	UDP-glycosyltransferase 83A1
Zm00001d038126	26.3268	11.4951	0.436631	0.00297505
Zm00001d028355	42.7562	18.6708	0.436681	0.000709474	Protein NRT1/ PTR FAMILY 8.3
Zm00001d032961	4.4432	1.94072	0.436784	0.00348892	anther ear1
Zm00001d032794	12.1572	5.31908	0.437525	0.00849378	Xyloglucan galactosyltransferase MUR3
Zm00001d028404	172.697	75.5885	0.437694	0.00190502	Chaperone protein dnaJ 11 chloroplastic
Zm00001d049716	178.009	77.9191	0.437726	0.000709474	GroES-like zinc-binding alcohol dehydrogenase family protein
Zm00001d042944	16.5578	7.24828	0.437756	0.00297505	alpha/beta-Hydrolases superfamily protein
Zm00001d010814	67.5004	29.5588	0.437906	0.00765012	AtS40-3
Zm00001d021654	23.0187	10.0808	0.43794	0.00190502
Zm00001d022876	16.3719	7.17731	0.438392	0.000709474
Zm00001d037229	2.11915	0.930084	0.438895	0.00348892	Transmembrane amino acid transporter family protein
Zm00001d008905	99.5087	43.7367	0.439526	0.000709474	Peptide-N4-(N-acetyl-beta-glucosaminyl)asparagine amidase A protein
Zm00001d003376	21.5732	9.5232	0.441437	0.00398734
Zm00001d023170	2.38362	1.05463	0.442449	0.00808625
Zm00001d023294	42.9334	19.0443	0.443578	0.000709474	NAC transcription factor 29
Zm00001d006342	79.168	35.1326	0.443773	0.000709474	Mo-molybdopterin cofactor sulfurase
Zm00001d027369	26.3007	11.6834	0.444224	0.000709474	Protein-ribulosamine 3-kinase chloroplastic
Zm00001d013066	364.006	162.202	0.445603	0.000709474	Histone H1
Zm00001d038163	26.9909	12.0331	0.445821	0.00445367	pyruvate orthophosphate dikinase1
Zm00001d029139	7.81445	3.49009	0.44662	0.00348892	Alpha-humulene/(-)-(E)-beta-caryophyllene synthase
Zm00001d018831	70.8137	31.6549	0.447017	0.00538168
Zm00001d014489	28.6906	12.8301	0.447188	0.000709474	Putative beta-glucosidase 41
Zm00001d037073	39.5401	17.6921	0.447447	0.0024452	hydroxycinnamoyltransferase3
Zm00001d032854	137.096	61.3869	0.447766	0.000709474	Peroxidase 59
Zm00001d014984	46.7898	20.9751	0.448284	0.00491677	Glycerol-3-phosphate acyltransferase 8
Zm00001d042637	4.57774	2.05406	0.448706	0.00348892	Leucine-rich receptor-like protein kinase family protein
Zm00001d000888	49.2136	22.1128	0.449323	0.000709474
Zm00001d032550	73.7916	33.2063	0.450001	0.000709474	RNA-binding protein
Zm00001d030391	22.2163	10.0008	0.450156	0.00132624	Glycosyltransferase family 61 protein
Zm00001d008820	193.753	87.4999	0.451605	0.000709474	2-oxoglutarate (2OG) and Fe(II)-dependent oxygenase superfamily protein
Zm00001d017240	142.801	64.5053	0.451715	0.000709474	Grx_C2.1-glutaredoxin subgroup I
Zm00001d018822	67.4967	30.5031	0.45192	0.00297505	Core-2/I-branching beta-16-N-acetylglucosaminyltransferase family protein
Zm00001d011207	84.5202	38.265	0.452732	0.000709474
Zm00001d032272	11.2048	5.07565	0.452989	0.00679085
Zm00001d053761	59.1683	26.8463	0.453728	0.000709474	Putative STRUBBELIG family receptor protein kinase
Zm00001d037371	12.6909	5.75955	0.453833	0.00631955	Probable L-type lectin-domain containing receptor kinase S.7
Zm00001d017176	63.9972	29.0569	0.454034	0.000709474	CONSTANS-like protein CO5
Zm00001d009351	8.78303	3.9905	0.454342	0.00445367	Phytanoyl-CoA dioxygenase
Zm00001d004700	1175.78	535.547	0.455482	0.000709474	Bifunctional inhibitor/lipid-transfer protein/seed storage 2S albumin superfamily protein
Zm00001d009472	18.5851	8.47709	0.456123	0.00297505	5'-3' exoribonuclease 3
Zm00001d053749	18.7765	8.57346	0.456606	0.000709474	knotted related homeobox7
Zm00001d005944	172.115	78.6165	0.456767	0.000709474
Zm00001d031434	139.813	63.8647	0.456787	0.000709474	DNA-damage-repair/toleration protein DRT100
Zm00001d016408	31.7747	14.5399	0.457594	0.00808625
Zm00001d044185	39.1394	17.9419	0.45841	0.000709474	Calcium-dependent protein kinase 3
Zm00001d045311	24.1478	11.0741	0.458597	0.000709474	Hydrolase-like protein family
Zm00001d042653	137.613	63.3329	0.460225	0.000709474	HSP40/DnaJ peptide-binding protein
Zm00001d028866	32.2871	14.8781	0.460806	0.00132624	Tetratricopeptide repeat (TPR)-like superfamily protein
Zm00001d034929	55.5716	25.6164	0.460962	0.000709474	leunig-related3
Zm00001d002079	113.116	52.2854	0.462228	0.00297505	Dehydration responsive element binding protein
Zm00001d040212	1249.68	578.095	0.462594	0.00297505
Zm00001d043144	237.393	109.868	0.462811	0.000709474	Calmodulin-7
Zm00001d027520	103.086	47.7297	0.463009	0.000709474	expansin-like6
Zm00001d053775	10.9215	5.05861	0.463179	0.00765012	Squamosa promoter-binding-like protein 2
Zm00001d018809	92.3383	42.858	0.464141	0.000709474	glutathione transferase6
Zm00001d044553	14.5454	6.75369	0.464318	0.00132624	CBL-interacting serine/threonine-protein kinase 8
Zm00001d028349	164.054	76.2384	0.464715	0.000709474	Peroxidase 59
Zm00001d025002	17.4673	8.12901	0.465384	0.000709474	Putative leucine-rich repeat receptor protein kinase family protein
Zm00001d042723	84.2354	39.2517	0.465976	0.000709474	Omega-hydroxypalmitate O-feruloyl transferase
Zm00001d050241	30.1824	14.07	0.466166	0.000709474	Polygalacturonase 1 beta-like protein 3
Zm00001d041624	9.22869	4.30687	0.466683	0.00445367	Mono-/di-acylglycerol lipase N-terminal;Lipase class 3
Zm00001d014555	34.7498	16.2417	0.46739	0.000709474	Tyrosine-sulfated glycopeptide receptor 1
Zm00001d005329	93.6488	43.895	0.468719	0.000709474	Haloacid dehalogenase-like hydrolase (HAD) superfamily protein
Zm00001d014178	10.9955	5.15735	0.469042	0.00445367	Acylamino-acid-releasing enzyme
Zm00001d011417	23.4717	11.0099	0.469071	0.000709474	cytochrome P450 family 72 subfamily A polypeptide 8
Zm00001d014135	15.1576	7.13402	0.470656	0.00132624
Zm00001d014383	70.4794	33.2001	0.471061	0.000709474	3-hydroxyisobutyrate dehydrogenase
Zm00001d046172	70.9375	33.4542	0.471601	0.0024452	haloacid dehalogenase (HAD) superfamily protein
Zm00001d044181	57.1832	26.9756	0.47174	0.000709474	S-type anion channel SLAH3
Zm00001d019897	12.6493	5.9855	0.473188	0.00297505
Zm00001d038908	88.0632	41.6741	0.473229	0.000709474	Lipid phosphate phosphatase 2
Zm00001d039731	16.5281	7.8286	0.473654	0.00132624	Transcription initiation factor TFIID subunit 4b
Zm00001d022274	30.9879	14.7043	0.474517	0.000709474	pyruvate orthophosphate dikinase4
Zm00001d023673	32.5137	15.4323	0.47464	0.0024452	sugars will eventually be exported transporter13b
Zm00001d021656	18.1508	8.64186	0.476115	0.00679085	Nodulin-like protein
Zm00001d017099	78.6914	37.4692	0.476154	0.00132624	RNI-like superfamily protein
Zm00001d028797	50.6322	24.1393	0.476758	0.000709474	Laccase-13
Zm00001d022390	49.8143	23.7565	0.476901	0.00935977	Eukaryotic aspartyl protease family protein
Zm00001d052425	22.2163	10.5967	0.476979	0.000709474	Putative alpha-L-arabinofuranosidase family protein
Zm00001d047441	113.263	54.0944	0.4776	0.000709474	NADPH:quinone oxidoreductase
Zm00001d023677	646.103	308.881	0.478068	0.000709474	sugars will eventually be exported transporter13a
Zm00001d027573	16.3296	7.80878	0.478198	0.00723019
Zm00001d034415	178.318	85.3369	0.478566	0.000709474	Seed storage 2S albumin superfamily protein
Zm00001d045804	22.3478	10.7137	0.479407	0.000709474	Zinc finger protein CONSTANS-LIKE 9
Zm00001d017455	122.139	58.578	0.479601	0.000709474	Uclacyanin-3
Zm00001d034283	190.588	91.4801	0.479989	0.000709474	Photosystem I reaction center subunit III
Zm00001d003015	29.6569	14.2793	0.481483	0.000709474	phenylalanine ammonia lyase6
Zm00001d028748	9.24267	4.45561	0.48207	0.00348892
Zm00001d016558	298.996	144.328	0.482709	0.000709474	glycosyl hydrolase family 10 protein
Zm00001d038830	11.3143	5.46802	0.483284	0.00190502	Putative inositol polyphosphate phosphatase (Synaptogenin-like) family protein
Zm00001d002835	49.1357	23.7958	0.484287	0.000709474	Probable LRR receptor-like serine/threonine-protein kinase
Zm00001d020627	49.2239	23.8405	0.484328	0.000709474	Subtilisin-like protease SBT1.8
Zm00001d038703	22.7004	11.0054	0.484811	0.00445367	O-methyltransferase ZRP4
Zm00001d030902	61.9416	30.0538	0.485196	0.000709474
Zm00001d034457	11.1021	5.38941	0.485441	0.00976232	Opaque2 heterodimerizing protein 1
Zm00001d046616	14.7533	7.17921	0.486617	0.00132624	Protein kinase superfamily protein
Zm00001d045950	10.3512	5.04144	0.487039	0.00190502	Serine/threonine-protein kinase
Zm00001d031418	38.728	18.8861	0.48766	0.000709474	Frataxin mitochondrial
Zm00001d033194	68.2727	33.3181	0.488015	0.000709474	Subtilisin-like protease
Zm00001d046997	5.58462	2.72945	0.488744	0.00935977	Cysteine-rich receptor-like protein kinase 19
Zm00001d010520	41.0463	20.1067	0.489854	0.00132624	Glycerol-3-phosphate acyltransferase 5
Zm00001d002252	18.4713	9.0508	0.489993	0.000709474	myosin heavy chain-related
Zm00001d001936	60.2116	29.5492	0.490756	0.000709474	Myb family transcription factor PHL5
Zm00001d032183	18.8192	9.28181	0.49321	0.00297505	CAAX amino terminal protease family protein
Zm00001d013979	26.583	13.1238	0.493691	0.0024452	Cytochrome P450 86B1
Zm00001d012274	106.061	52.431	0.494348	0.000709474	hydroxycinnamoyltransferase10
Zm00001d023090	21.8005	10.778	0.494392	0.0024452
Zm00001d038003	1738.66	860.671	0.49502	0.000709474
Zm00001d040805	12.5145	6.19908	0.495352	0.00445367	Respiratory burst oxidase homolog protein B
Zm00001d044747	5529.48	2739.43	0.495423	0.000709474	B12D protein
Zm00001d028368	123.118	61.1686	0.496829	0.000709474	Purple acid phosphatase 1
Zm00001d007274	495.88	247.076	0.498258	0.000709474	Protein kinase Kelch repeat:Kelch
Zm00001d046357	288.299	143.951	0.499311	0.000709474	Beta-galactosidase
Zm00001d027271	18.4595	9.22537	0.499763	0.00132624	50S ribosomal protein L35

## Sheet: Table S6
Table S6. Up-regulated genes in OE240 seedling roots compared to C01 under waterlogging stress.
Gene_ID	Expression level (baseMean)		FoldChange	p_value	Annotation
	C01, waterlogging	OE240, waterlogging
Zm00001d015992	0.0798132	12.8428	160.911	0.0012421
Zm00001d009610	0.0321639	4.74515	147.53	0.0012421	Acetamidase/Formamidase family protein
Zm00001d003143	0.152254	8.38318	55.0605	0.0012421
Zm00001d022435	1.69592	71.0788	41.9116	0.0012421	Expressed protein; protein
Zm00001d042246	0.28243	11.4595	40.5747	0.00319446
Zm00001d007605	0.0634022	2.288	36.0871	0.0012421
Zm00001d037779	0.23158	8.23278	35.5505	0.0012421	tonoplast intrinsic protein4
Zm00001d050635	5.8695	177.874	30.3048	0.0012421	Peptidyl-prolyl cis-trans isomerase
Zm00001d025346	0.312079	6.97839	22.361	0.0012421	Protein TERMINAL FLOWER 1
Zm00001d021247	0.0878372	1.93389	22.0168	0.0012421	Protein INAPERTURATE POLLEN1
Zm00001d043484	0.0546052	1.18492	21.6998	0.0012421
Zm00001d041111	0.912575	19.5159	21.3855	0.0012421	transporter of mugineic acid1
Zm00001d025533	2.18929	46.2211	21.1124	0.0012421	NAD(P)-linked oxidoreductase superfamily protein
Zm00001d029706	0.24718	4.76134	19.2626	0.0012421	glutathione transferase39
Zm00001d006555	1.6572	31.3398	18.9113	0.0012421	60S ribosomal protein L38
Zm00001d006553	0.680841	12.6257	18.5443	0.0012421	BTB/POZ domain-containing protein
Zm00001d043216	0.129562	2.37938	18.3648	0.0012421	Subtilisin-like serine endopeptidase family protein
Zm00001d026321	0.846491	14.1032	16.6608	0.0012421	F-box/kelch-repeat protein
Zm00001d024886	0.216931	3.49761	16.1231	0.0012421	Zinc finger (C3HC4-type RING finger) family protein
Zm00001d043128	1.29062	20.4513	15.8461	0.0012421	NHL25
Zm00001d007175	5.01361	72.2522	14.4112	0.0012421	Expressed protein; protein
Zm00001d009022	0.617581	8.59355	13.9149	0.0012421	NmrA-like negative transcriptional regulator family protein
Zm00001d012279	0.719532	9.76961	13.5777	0.00319446	Putative RING zinc finger domain superfamily protein
Zm00001d052390	2.48806	32.5975	13.1016	0.0012421	Arabidopsis NAC domain containing protein 87
Zm00001d006306	0.41576	5.3981	12.9837	0.0012421	High mobility group B protein 2
Zm00001d025503	1.83837	23.5209	12.7944	0.0012421	ATP sulfurylase 1 chloroplastic
Zm00001d025360	2.17459	26.9987	12.4155	0.0012421	Probable F-box protein At1g60180
Zm00001d019049	1.47099	18.1675	12.3505	0.0012421	Major facilitator superfamily protein
Zm00001d008548	12.4717	150.267	12.0486	0.0012421	Bowman-Birk type wound-induced proteinase inhibitor WIP1
Zm00001d044156	0.428712	5.14518	12.0015	0.0012421	cytochrome P450 family 72 subfamily A polypeptide 8
Zm00001d013163	0.706382	8.46492	11.9835	0.0012421	Formin-like protein 18
Zm00001d013269	0.374464	4.36279	11.6508	0.0012421	beta-glucanase3
Zm00001d024522	2.24255	25.7431	11.4794	0.0012421	Putative HLH DNA-binding domain superfamily protein
Zm00001d029847	0.154671	1.72524	11.1543	0.00319446	U-box domain-containing protein 37
Zm00001d033517	0.719078	8.00626	11.1341	0.0012421	Major facilitator superfamily protein
Zm00001d019256	0.187651	2.06664	11.0132	0.00490249	UDP-glycosyltransferase 76C1
Zm00001d011157	0.123039	1.30056	10.5703	0.00319446	Putative DUF26-domain receptor-like protein kinase family protein
Zm00001d015025	7.60073	79.7948	10.4983	0.0012421	AMP binding protein
Zm00001d044021	0.231841	2.38495	10.287	0.0012421	Isocitrate dehydrogenase
Zm00001d044387	0.417195	4.28765	10.2773	0.0012421	Transmembrane amino acid transporter family protein
Zm00001d032946	1.84465	18.479	10.0176	0.0012421	Chitinase 1
Zm00001d022451	11.9034	118.447	9.95069	0.0012421	CBL-interacting serine/threonine-protein kinase 11
Zm00001d004078	0.5487	5.35928	9.76723	0.0012421	L-type lectin-domain containing receptor kinase IX.1
Zm00001d002347	7.83495	76.1369	9.7176	0.0012421	Bifunctional inhibitor/lipid-transfer protein/seed storage 2S albumin superfamily protein
Zm00001d034421	0.484386	4.63925	9.57759	0.0012421	Actin-7
Zm00001d043047	0.605011	5.67916	9.38687	0.0012421	Expansin-A2
Zm00001d013037	0.297683	2.73546	9.18917	0.0012421	Cycloartenol-C-24-methyltransferase 1
Zm00001d024960	13.546	124.187	9.1678	0.0012421	Bowman-Birk type trypsin inhibitor
Zm00001d042382	1.07125	9.74663	9.09837	0.0012421	Metal-dependent protein hydrolase
Zm00001d045884	4.69148	42.6757	9.09643	0.0012421	ADPATP carrier protein 1 mitochondrial
Zm00001d037868	0.507926	4.60382	9.06396	0.0012421	Eukaryotic peptide chain release factor subunit 1-1
Zm00001d009814	0.199197	1.79566	9.01449	0.0012421	Putative leucine-rich repeat receptor-like protein kinase family protein
Zm00001d040148	0.584035	5.2559	8.99929	0.00227314	basic helix-loop-helix (bHLH) DNA-binding superfamily protein
Zm00001d007725	0.438388	3.93495	8.97595	0.0012421	Ankyrin repeat family protein
Zm00001d007857	1.4139	12.6169	8.92347	0.0012421	Oxygen-evolving enhancer protein 2-1 chloroplastic
Zm00001d025437	1.47456	12.8965	8.746	0.0012421	Amino acid permease
Zm00001d044327	2.45312	21.361	8.70769	0.0012421	Cytokinin riboside 5'-monophosphate phosphoribohydrolase LOG7
Zm00001d006297	0.204852	1.75728	8.57829	0.0012421	G-type lectin S-receptor-like serine/threonine-protein kinase B120
Zm00001d031796	5.7973	49.4298	8.52635	0.0012421	AP2 domain containing protein
Zm00001d002618	2.0335	17.2554	8.48557	0.0012421	Dehydration-responsive element-binding protein 1D
Zm00001d018700	0.453477	3.76963	8.31273	0.0012421	Galactoside 2-alpha-L-fucosyltransferase
Zm00001d028826	14.1219	117.107	8.29258	0.0012421	COBRA-like protein 7
Zm00001d047584	1.23262	10.1214	8.21129	0.0012421	Eukaryotic aspartyl protease family protein
Zm00001d049643	6.02604	49.3304	8.18621	0.0012421	zinc finger (C3HC4-type RING finger) family protein
Zm00001d018738	26.3989	214.287	8.11727	0.0012421	pathogenesis related protein4
Zm00001d005059	0.150265	1.21409	8.07966	0.0012421
Zm00001d051342	0.381527	3.08217	8.07851	0.0012421	Chaperone DnaJ-domain superfamily protein
Zm00001d028887	11.3178	90.2705	7.97598	0.0012421	nicotianamine synthase9
Zm00001d003301	0.857559	6.77895	7.90494	0.0012421	C2 and GRAM domain-containing protein
Zm00001d004671	4.66859	36.7273	7.86689	0.00319446
Zm00001d028888	9.9942	78.1433	7.81886	0.0012421	nicotianamine synthase2
Zm00001d032363	1.37461	10.58	7.69673	0.0012421	Pirin-like protein 2
Zm00001d011799	0.825599	6.3457	7.68618	0.0012421	Nuclear transport factor 2 (NTF2) family protein
Zm00001d024574	0.880471	6.66538	7.57024	0.0012421	Putative cytochrome P450 superfamily protein
Zm00001d005892	13.033	98.5599	7.56233	0.0012421	Ethylene-responsive transcription factor ERF109
Zm00001d006673	0.746451	5.63377	7.54741	0.0012421	Major facilitator superfamily protein
Zm00001d009186	0.981098	7.39077	7.53316	0.0012421
Zm00001d052209	2.24023	16.3039	7.27778	0.0012421	Cytokinin-O-glucosyltransferase 2
Zm00001d032475	3.60597	26.2397	7.27674	0.0012421	SAUR56-auxin-responsive SAUR family member
Zm00001d017457	15.9384	115.14	7.22406	0.0012421	Phospholipase A1-Ibeta2 chloroplastic
Zm00001d044192	2.50441	18.0289	7.19886	0.0012421	Probable GABA transporter 2
Zm00001d040048	3.56568	25.6567	7.19546	0.0012421
Zm00001d005664	0.669474	4.80363	7.17523	0.00800202	VQ motif-containing protein
Zm00001d033455	3.74215	26.6972	7.13419	0.0012421	Protein P21
Zm00001d013862	3.07794	21.8893	7.11167	0.0012421	Cytochrome P450 84A1
Zm00001d009985	4.26688	30.2064	7.07927	0.0012421	Polcalcin Jun o 2
Zm00001d007901	4.00319	26.964	6.73563	0.0012421	Cylicin-1
Zm00001d042887	19.3978	130.469	6.72597	0.0012421
Zm00001d028766	0.323175	2.141	6.62489	0.00725705	Asparagine synthetase [glutamine-hydrolyzing] 1
Zm00001d042143	2.11888	13.87	6.54591	0.0012421	glucan endo-13-beta-glucosidase homolog1
Zm00001d006596	1.15984	7.53137	6.49346	0.0012421	Elongation factor 1-alpha 2
Zm00001d032608	0.791141	5.11882	6.47017	0.00227314	alpha-galactosidase1
Zm00001d028720	0.755124	4.87033	6.44971	0.0012421	Phosphatidylinositol transfer protein expressed
Zm00001d047639	3.80731	24.2751	6.37592	0.0012421	nicotianamine synthase6
Zm00001d007381	1.63234	10.3873	6.36344	0.0012421
Zm00001d049286	1.14886	7.30455	6.35809	0.0012421	LRR receptor-like serine/threonine-protein kinase EFR
Zm00001d017429	2.12108	13.0172	6.13706	0.0012421	Iron-phytosiderophore transporter yellow stripe 1
Zm00001d043050	2.87947	17.502	6.0782	0.00319446	RING-H2 finger protein ATL74
Zm00001d039364	0.834263	5.07033	6.07762	0.0012421
Zm00001d012632	1.47277	8.92235	6.05821	0.0012421	Adhesive/proline-rich protein%3B Proline-rich family protein
Zm00001d037041	1.83875	11.123	6.04922	0.0012421	Glycosyltransferase family 61 protein
Zm00001d029906	10.5296	63.5627	6.03657	0.0012421	Beta-expansin 7
Zm00001d007485	0.286156	1.71057	5.97775	0.0012421	LRR receptor-like serine/threonine-protein kinase GSO2
Zm00001d022557	0.872893	5.17229	5.92546	0.00725705	nicotianamine synthase5
Zm00001d017951	16.2456	95.7325	5.89283	0.0012421	Nudix hydrolase 17 mitochondrial
Zm00001d028838	15.4451	90.667	5.87028	0.0012421	Long cell-linked locus protein
Zm00001d007199	6.2792	36.7297	5.84942	0.0012421
Zm00001d039524	151.725	883.156	5.82077	0.0012421	Transposon protein CACTA%2C En/Spm sub-class
Zm00001d038056	3.32057	19.1236	5.75913	0.0012421	Gibberellin-regulated protein 13
Zm00001d048588	0.365463	2.09489	5.73215	0.00227314
Zm00001d023592	3.74338	21.4562	5.73177	0.0012421	Amino acid permease 2
Zm00001d031158	4.54919	25.8781	5.68851	0.0012421	pathogenesis related protein5
Zm00001d035677	10.5474	59.9087	5.67995	0.0012421	Putative RING zinc finger domain superfamily protein
Zm00001d034130	15.4554	87.694	5.674	0.0012421
Zm00001d025059	2.51544	14.2414	5.66159	0.0012421	Germin-like protein subfamily 1 member 8
Zm00001d007156	0.613311	3.46811	5.65473	0.0012421	P-loop containing nucleoside triphosphate hydrolases superfamily protein
Zm00001d042275	2.36579	13.285	5.61546	0.0012421	Phosphatidylinositol transfer protein CSR1
Zm00001d052744	2.37015	13.252	5.59121	0.0012421	Lipopolysaccharide-modifying protein
Zm00001d021425	0.810321	4.50968	5.5653	0.0012421	U-box domain-containing protein 44
Zm00001d020614	1.16045	6.40525	5.51963	0.0012421	ZIM-transcription factor 28
Zm00001d053554	2.34992	12.9013	5.4901	0.0012421	Peroxidase 52
Zm00001d032694	5.86567	32.1305	5.47772	0.0012421	myb domain protein 15
Zm00001d032753	2.01906	10.9857	5.441	0.0012421	Zinc finger (C3HC4-type RING finger) family protein
Zm00001d028374	7.21567	39.1436	5.4248	0.0012421	U-box domain-containing protein 21
Zm00001d006838	1.11033	6.00303	5.40653	0.00725705	40S ribosomal protein S3-1
Zm00001d016841	1.97961	10.6609	5.38535	0.0012421	monooxygenase 1
Zm00001d017984	22.2944	119.991	5.38211	0.0012421	Probable galacturonosyltransferase-like 9
Zm00001d002817	0.418215	2.2492	5.37809	0.0012421	Kinesin-like protein KIN-7G
Zm00001d044120	1.05824	5.67973	5.36715	0.0012421	Sterol 14-demethylase
Zm00001d034068	1.74831	9.28169	5.30895	0.0012421	UDP-glycosyltransferase 83A1
Zm00001d032467	5.72916	30.3739	5.30163	0.0012421	Cytochrome P450 84A1
Zm00001d020957	1.67549	8.82723	5.26845	0.0012421	NAD(P)-binding Rossmann-fold superfamily protein
Zm00001d018742	0.420105	2.21226	5.26597	0.0012421	rough sheath1
Zm00001d043371	4.76091	24.9405	5.2386	0.00572385
Zm00001d011393	0.82505	4.28888	5.19833	0.0012421	S-type anion channel SLAH3
Zm00001d045858	4.54482	23.4822	5.16681	0.00319446	Plasma membrane-associated cation-binding protein 1
Zm00001d039368	0.446948	2.29404	5.13268	0.0012421	GDSL esterase/lipase
Zm00001d012335	2.5753	13.1939	5.12325	0.0012421	cis-zeatin O-glucosyltransferase2
Zm00001d038511	2.05097	10.4906	5.11495	0.0012421	gibberellin 1617-oxidase1
Zm00001d032102	8.07336	41.2876	5.11405	0.0012421	DUF761 domain protein
Zm00001d031666	10.622	54.3073	5.11272	0.0012421	Probable aldo-keto reductase 4
Zm00001d025753	1.39905	7.14282	5.10548	0.00227314	chitinase B1
Zm00001d053236	0.746836	3.79589	5.08263	0.00871145	Putative RING zinc finger domain superfamily protein
Zm00001d044078	27.5848	139.565	5.05949	0.00490249	Little protein 1
Zm00001d044703	1.63954	8.25454	5.03467	0.00227314	Cytochrome P450 94C1
Zm00001d017978	17.7905	89.3539	5.02256	0.0012421	Endoglucanase 1
Zm00001d035246	0.507642	2.53751	4.99862	0.0012421	Taxadien-5-alpha-ol O-acetyltransferase
Zm00001d047109	2.25715	11.2656	4.99107	0.00227314	Xyloglucan galactosyltransferase KATAMARI1
Zm00001d038780	16.576	82.3646	4.96891	0.0012421	oxidative stress 3
Zm00001d009938	15.8191	78.4653	4.96016	0.0012421	alpha/beta-Hydrolases superfamily protein
Zm00001d049418	0.955371	4.73674	4.95801	0.0012421	Germin-like protein subfamily 1 member 8
Zm00001d026277	9.6875	47.9442	4.94908	0.0012421	coproporphyrinogen III oxidase2
Zm00001d039637	0.577997	2.83596	4.90653	0.00651756	Myb family transcription factor EFM
Zm00001d050283	0.396135	1.94014	4.89767	0.0012421	Sulfate transporter 1.2
Zm00001d020714	2.86168	13.8826	4.85121	0.0012421	Heat shock factor protein 4
Zm00001d044752	12.7363	61.6053	4.83699	0.0012421	Probable galacturonosyltransferase-like 9
Zm00001d020521	1.33882	6.42786	4.80114	0.0012421	Zinc finger protein 346
Zm00001d007208	1.20938	5.77734	4.77711	0.0012421	COBRA-like protein 7
Zm00001d041082	2.85171	13.5909	4.76588	0.0012421	kaurene synthase4
Zm00001d046746	1.90265	9.0414	4.752	0.0012421
Zm00001d003505	3.23504	15.3247	4.7371	0.0012421
Zm00001d003048	11.4517	54.2307	4.7356	0.0012421	Disease resistance gene analog PIC17
Zm00001d011656	6.40303	30.1489	4.70854	0.0012421	Putative MAPKKK family protein kinase
Zm00001d052532	27.6182	129.736	4.69748	0.0012421	Major facilitator superfamily protein
Zm00001d020137	30.1454	141.401	4.69063	0.0012421	Probable WRKY transcription factor 30
Zm00001d014642	4.2736	19.9652	4.67175	0.0012421	exocyst subunit exo70 family protein G1
Zm00001d023253	0.790033	3.68458	4.66383	0.0012421	L-type lectin-domain containing receptor kinase IX.1
Zm00001d040468	0.600004	2.79168	4.65277	0.0012421	major facilitator superfamily defense1
Zm00001d044100	10.3424	47.5972	4.60214	0.0012421	DUF1645 family protein
Zm00001d016134	0.787798	3.61554	4.58943	0.00725705	iron-sulfur protein1
Zm00001d029233	11.4908	52.5125	4.56996	0.0012421
Zm00001d024412	0.3782	1.72199	4.55312	0.0012421	NADPH--cytochrome P450 reductase
Zm00001d045862	1.33653	6.06244	4.53596	0.0012421	UDP-glycosyltransferase 72B1
Zm00001d033071	1.63456	7.40531	4.53046	0.0012421	Potassium transporter 5
Zm00001d019409	0.311772	1.40021	4.49113	0.00651756	OSJNBb0004G23.8 protein; OSJNBb0085F13.3 protein
Zm00001d026284	2.00228	8.98976	4.48976	0.0012421	Vacuolar ATPase assembly integral membrane protein VMA21-like domain
Zm00001d021680	0.299128	1.34118	4.48363	0.00490249
Zm00001d050689	3.77969	16.9156	4.47539	0.0012421	U-box domain-containing protein 29
Zm00001d007181	2.53513	11.3432	4.47441	0.00490249	Calcium-binding protein CML42
Zm00001d002836	5.64129	25.1617	4.46027	0.0012421	downstream target of AGL15 2
Zm00001d033510	4.6636	20.7546	4.45034	0.0012421
Zm00001d030548	2.23178	9.92288	4.44617	0.0012421	2-oxoglutarate (2OG) and Fe(II)-dependent oxygenase superfamily protein
Zm00001d010079	4.18794	18.6145	4.44479	0.0012421	HXXXD-type acyl-transferase family protein
Zm00001d003024	7.94255	35.2674	4.44031	0.0012421	Enzyme of the cupin superfamily
Zm00001d044109	1.01117	4.48299	4.43347	0.0012421	Tonoplast dicarboxylate transporter
Zm00001d013755	3.9243	17.3233	4.41437	0.0012421	Thioredoxin superfamily protein
Zm00001d016009	0.461886	2.03095	4.39708	0.0012421	L-type lectin-domain containing receptor kinase V.9
Zm00001d013945	1.9212	8.40623	4.37551	0.00871145	Ripening-related protein 3
Zm00001d002867	1.15782	5.04977	4.36145	0.00319446	Ethylene-responsive transcription factor ERF053
Zm00001d037680	6.64019	28.8575	4.34588	0.0012421	Vegetative storage protein 2
Zm00001d006262	1.05749	4.57004	4.32159	0.0012421	Phospholipase D delta
Zm00001d013294	1.13875	4.91468	4.31586	0.0012421
Zm00001d032947	18.6066	80.22	4.31137	0.0012421	Chitinase 1
Zm00001d006755	0.447297	1.91988	4.29218	0.0012421	Disease resistance RPP13-like protein 4
Zm00001d052252	8.98889	38.5064	4.28378	0.0012421	Glutaredoxin family protein
Zm00001d028752	28.7156	122.645	4.27102	0.0012421	Probable protein phosphatase 2C 30
Zm00001d009187	1.05307	4.4884	4.2622	0.00490249
Zm00001d021577	1.48278	6.30755	4.25387	0.0012421	UDP-glycosyltransferase 71B1
Zm00001d002736	0.715835	3.04464	4.25327	0.0012421	carotenoid cleavage dioxygenase7
Zm00001d033383	0.467192	1.98448	4.24768	0.0012421	hydroxymethylpyrimidine phosphate synthase1
Zm00001d038471	53.0707	225.21	4.24358	0.0012421	U-box domain-containing protein 16
Zm00001d012024	0.728289	3.08793	4.23998	0.00800202	Nucleotide-diphospho-sugar transferase family protein
Zm00001d006203	1.18988	5.04295	4.2382	0.0012421	Cytochrome P450 71A26
Zm00001d021168	12.5891	53.2999	4.23381	0.0012421	UDP-glycosyltransferase 74B1
Zm00001d032468	8.39323	35.3642	4.21342	0.0012421	Cytochrome P450 CYP84A33v1
Zm00001d047765	3.55898	14.8264	4.16591	0.0012421	Glutathione S-transferase L2 chloroplastic
Zm00001d030023	1.46912	6.1179	4.16433	0.0012421	NAC-transcription factor43
Zm00001d029777	8.11231	33.5626	4.13724	0.0012421	Protein EXORDIUM-like 5
Zm00001d001774	124.803	514.585	4.12318	0.0012421	Probable CCR4-associated factor 1 homolog 11
Zm00001d014600	1.2563	5.16273	4.10947	0.00725705
Zm00001d014463	9.09019	37.3024	4.10359	0.0012421	early nodulin-like protein 9
Zm00001d043614	0.881992	3.61763	4.10166	0.00227314	Probable sulfate transporter 3.5
Zm00001d035067	0.857182	3.50756	4.09197	0.00871145	S-adenosyl-L-methionine-dependent methyltransferases superfamily protein
Zm00001d050805	0.381949	1.54843	4.05402	0.00490249	MLO-like protein 1
Zm00001d032458	19.9721	80.8434	4.04782	0.0012421	cytochrome P450 family 87 subfamily A polypeptide 6
Zm00001d043988	54.0692	218.253	4.03655	0.0012421	chitinase chem5
Zm00001d021816	18.535	74.6551	4.02779	0.0012421
Zm00001d011269	1.24749	4.9989	4.00717	0.0012421	GDSL esterase/lipase
Zm00001d000006	3.28829	13.1089	3.98654	0.0012421	Germin-like protein subfamily 1 member 11
Zm00001d007784	7.31023	29.1228	3.98384	0.0012421	Splicing factor U2af small subunit A
Zm00001d006570	2.06973	8.22495	3.97392	0.0012421
Zm00001d019311	1.23266	4.88702	3.96461	0.0012421	IAA-amino acid hydrolase ILR1
Zm00001d003409	4.14522	16.3726	3.94975	0.0012421	Agamous-like MADS-box protein AGL16
Zm00001d011847	0.49033	1.93532	3.94697	0.0012421	Putative HLH DNA-binding domain superfamily protein
Zm00001d021119	52.8555	208.305	3.94103	0.0012421	Beta-glucosidase 11
Zm00001d039426	1.98517	7.81045	3.9344	0.0012421	Beta-glucuronosyltransferase GlcAT14B
Zm00001d034073	1.91021	7.5087	3.93082	0.0012421	Probable WRKY transcription factor 57
Zm00001d037501	3.02703	11.8804	3.92477	0.0012421	23-bisphosphoglycerate-independent phosphoglycerate mutase 1
Zm00001d044320	0.35488	1.39154	3.92116	0.00871145	OSJNBa0089E12.13 protein; protein
Zm00001d048152	0.920948	3.60929	3.9191	0.0012421	Glycosyl hydrolase family 10 protein
Zm00001d041387	5.40732	21.189	3.91858	0.0012421	RING-H2 finger protein ATL65
Zm00001d008987	1.03406	4.03834	3.90532	0.0012421	Putative cytochrome P450 superfamily protein
Zm00001d005895	222.635	868.379	3.90046	0.0012421	EF hand family protein
Zm00001d030577	8.5112	33.089	3.8877	0.0012421	Light-inducible protein CPRF-2
Zm00001d010945	1.35659	5.26927	3.8842	0.0012421	Cysteine-rich receptor-like protein kinase 2
Zm00001d017666	0.507371	1.9653	3.8735	0.0012421	Protein NRT1/ PTR FAMILY 7.2
Zm00001d003212	0.846336	3.27622	3.87106	0.00227314	Probable protein kinase
Zm00001d036951	4.94767	19.1314	3.86675	0.0012421	glutathione transferase19
Zm00001d051634	2.01727	7.78686	3.8601	0.0012421	Ribose-phosphate pyrophosphokinase 4
Zm00001d034501	29.3098	113.016	3.85591	0.0012421	AAA-ATPase ASD mitochondrial
Zm00001d011451	16.0104	61.6559	3.85099	0.0012421	DUF1645 family protein
Zm00001d037607	13.1757	50.5719	3.83827	0.0012421	Probable WRKY transcription factor 50
Zm00001d023811	7.55881	29.0091	3.83779	0.0012421	Pathogenesis-related protein STH-21
Zm00001d012415	3.93281	15.0133	3.81745	0.0012421	Putative aspartic protease family protein
Zm00001d013669	112.644	427.469	3.79487	0.0012421	Chaperone protein dnaJ 3
Zm00001d039533	4.1903	15.8958	3.79348	0.0012421	Plant cysteine oxidase 2
Zm00001d009328	54.5212	206.11	3.78036	0.0012421	Glycosyltransferase
Zm00001d019936	2.53342	9.5722	3.77837	0.0012421
Zm00001d044744	3.13928	11.8327	3.76924	0.0012421	Endoglucanase 11
Zm00001d034031	19.7065	73.7794	3.74391	0.0012421
Zm00001d034944	2.47929	9.27578	3.7413	0.00227314	Regulatory protein NPR3
Zm00001d046745	4.5872	17.1004	3.72785	0.0012421
Zm00001d045557	12.9504	48.202	3.72205	0.0012421	Putative cellulose synthase-like family protein
Zm00001d003311	16.3801	60.6935	3.70532	0.0012421	Probable 2-oxoglutarate-dependent dioxygenase AOP1
Zm00001d013857	4.39535	16.2099	3.68797	0.0012421
Zm00001d002019	2.4002	8.82442	3.67654	0.0012421	OSJNBb0022F16.11 protein; protein
Zm00001d039944	6.79036	24.8676	3.66219	0.0012421	Probable calcium-binding protein CML27
Zm00001d009309	30.0938	110.181	3.66125	0.0012421	Xyloglucan endotransglucosylase/hydrolase protein 14
Zm00001d043874	3.08912	11.3025	3.65881	0.0012421
Zm00001d028912	3.49668	12.6914	3.62956	0.00319446	UPF0481 protein
Zm00001d042619	3.12047	11.2789	3.61449	0.0012421	Amino acid permease 2
Zm00001d053062	0.72853	2.6317	3.61234	0.0012421	C2 calcium/lipid-binding plant phosphoribosyltransferase family protein
Zm00001d039542	1.6893	6.09852	3.61009	0.0012421	Phospholipase A1-Igamma1 chloroplastic
Zm00001d049420	3.7416	13.4956	3.60691	0.0012421	Germin-like protein subfamily 1 member 8
Zm00001d024996	27.1292	97.5418	3.59545	0.0012421	Bowman-Birk type trypsin inhibitor
Zm00001d015569	3.87185	13.902	3.59053	0.0012421	Vacuolar H+-translocating inorganic pyrophosphatase
Zm00001d001907	35.4336	127.008	3.58439	0.0012421	Ethylene-responsive transcription factor 7
Zm00001d042214	27.0796	96.9696	3.58091	0.0012421	Protein SRC2 homolog
Zm00001d006688	13.4304	48.0612	3.57854	0.0012421	Putative polyol transporter 1
Zm00001d053746	14.8375	53.0806	3.57746	0.0012421	Probable WRKY transcription factor 40
Zm00001d034779	0.417336	1.48913	3.56818	0.00227314
Zm00001d013212	1.79108	6.38141	3.56288	0.00319446	Peroxidase 16
Zm00001d048621	0.393838	1.40125	3.55793	0.00725705	ABC transporter G family member 11
Zm00001d017612	27.7668	98.4101	3.54416	0.0012421	brassinosteroid-responsive RING-H2
Zm00001d000434	2.27625	8.04216	3.53307	0.0012421	Adenine/guanine permease AZG1
Zm00001d009939	14.9165	52.6015	3.5264	0.0012421	Probable WRKY transcription factor 50
Zm00001d027291	70.7158	248.787	3.51812	0.0012421	extensin-like protein
Zm00001d012402	2.4251	8.48057	3.497	0.0012421
Zm00001d043071	0.322163	1.11844	3.47166	0.0012421	Probable inactive receptor kinase
Zm00001d022227	1.36708	4.73654	3.46471	0.00871145	fused leaves1
Zm00001d013185	6.63881	22.9489	3.45678	0.0012421	Allene oxide synthase chloroplastic
Zm00001d012292	6.01499	20.6676	3.43602	0.0012421	Glucan endo-13-beta-glucosidase 14
Zm00001d024778	334.554	1146.75	3.4277	0.0012421	Hydrophobic protein RCI2B
Zm00001d043196	5.56064	18.8136	3.38335	0.0012421	DNA glycosylase superfamily protein
Zm00001d032620	6.82016	23.0279	3.37645	0.0012421	NDR1/HIN1-like 25
Zm00001d003584	8.42691	28.4087	3.37119	0.0012421	12-oxo-phytodienoic acid reductase5
Zm00001d049079	1.83756	6.17723	3.36165	0.0012421	myb domain protein 69
Zm00001d032120	19.1141	64.1883	3.35816	0.0012421	Tetraspanin-7
Zm00001d013781	1.20245	4.01386	3.33807	0.00227314	Chloroplast post-illumination chlorophyll fluorescence increase protein
Zm00001d014491	108.973	363.002	3.33112	0.0012421	EF-hand Ca2+-binding protein CCD1
Zm00001d004910	3.3991	11.3126	3.32812	0.00490249
Zm00001d052292	2.16716	7.21131	3.32754	0.00406585	Probable galacturonosyltransferase-like 9
Zm00001d017494	5.81001	19.3226	3.32574	0.0012421	Expansin-B4
Zm00001d002864	2.6681	8.84887	3.31654	0.0012421	Probable polyol transporter 4
Zm00001d007548	0.385092	1.27235	3.30402	0.00406585	Pentatricopeptide repeat-containing protein mitochondrial
Zm00001d007503	2.52364	8.33339	3.30213	0.0012421	Myosin-binding protein 7
Zm00001d007581	2.84867	9.39823	3.29916	0.00572385	harpin binding protein1
Zm00001d035039	18.9041	62.1518	3.28774	0.0012421	Core-2/I-branching beta-16-N-acetylglucosaminyltransferase family protein
Zm00001d051981	5.45543	17.8606	3.27391	0.0012421	GATA transcription factor 8
Zm00001d003035	9.78829	32.0238	3.27164	0.0012421	Tetratricopeptide repeat (TPR)-like superfamily protein
Zm00001d006205	0.834992	2.73053	3.27013	0.0012421	Subtilisin-like protease SBT3.9
Zm00001d018973	122.01	398.051	3.26245	0.0012421	IAA24-auxin-responsive Aux/IAA family member
Zm00001d006591	6.48716	20.9153	3.22411	0.0012421	F-box domain containing protein
Zm00001d038883	4.31701	13.9118	3.22255	0.0012421	Mitogen-activated protein kinase kinase kinase YODA
Zm00001d007287	1.62822	5.24408	3.22074	0.0012421	60S ribosomal protein L18a-2
Zm00001d008793	11.8993	38.3136	3.21982	0.0012421	Probable WRKY transcription factor 50
Zm00001d044495	37.2087	119.795	3.21954	0.0012421	senescence enhanced2b
Zm00001d015964	1.15682	3.7216	3.2171	0.00572385	Protein DETOXIFICATION 16
Zm00001d033385	38.3624	123.277	3.21349	0.0012421	Probable galacturonosyltransferase-like 1
Zm00001d008621	0.321842	1.03391	3.21248	0.00490249	Protein TRM32
Zm00001d038874	1.30423	4.18558	3.20923	0.00319446	Probable polygalacturonase
Zm00001d006538	1.80919	5.7979	3.20469	0.00572385	O-Glycosyl hydrolases family 17 protein
Zm00001d003277	2.23224	7.14926	3.20273	0.0012421	Stachyose synthase
Zm00001d030304	57.8743	185.154	3.19924	0.0012421	Pathogenesis-related thaumatin superfamily protein
Zm00001d004848	4.66271	14.8875	3.19289	0.00651756	from the Czech 'roh' meaning 'corner'
Zm00001d031815	3.50913	11.2006	3.19185	0.0012421	Patatin-like protein 2
Zm00001d029321	1.47988	4.71615	3.18685	0.0094343	Cationic amino acid transporter
Zm00001d052122	24.2288	76.8711	3.17272	0.00725705
Zm00001d006330	22.1002	70.057	3.16997	0.0012421	Eukaryotic aspartyl protease family protein
Zm00001d012648	1.62546	5.13474	3.15895	0.00651756	Core-2/I-branching beta-16-N-acetylglucosaminyltransferase family protein
Zm00001d047674	6.63441	20.9248	3.15398	0.00406585	Cell-linked locus protein
Zm00001d033273	0.488952	1.5395	3.14857	0.00725705	Organic cation/carnitine transporter 7
Zm00001d027290	26.7643	84.2062	3.14621	0.0012421	extensin-like protein
Zm00001d048131	4.31555	13.4793	3.12343	0.0012421	Probable protein phosphatase 2C
Zm00001d049438	1.76463	5.50797	3.12132	0.00490249	Germin-like protein subfamily 1 member 8
Zm00001d016719	30.5782	95.3144	3.11707	0.0012421	U-box domain-containing protein 29
Zm00001d006382	1.58924	4.94477	3.11141	0.0012421	DNA mismatch repair protein MSH4
Zm00001d020470	24.3125	75.3419	3.0989	0.0012421	DUF868 family protein
Zm00001d017333	2.21348	6.83919	3.08979	0.0012421	Serine carboxypeptidase-like 34
Zm00001d052189	32.8064	101.175	3.084	0.0012421	Putative RING zinc finger domain superfamily protein
Zm00001d008799	1.53806	4.73204	3.07663	0.00227314
Zm00001d052375	5.76623	17.6718	3.06471	0.0012421	Protein kinase APK1B chloroplast
Zm00001d020887	7.27288	22.2631	3.06111	0.0012421	Aspartyl protease AED1
Zm00001d002928	3.65024	11.1572	3.05657	0.0012421	DUF740 family protein
Zm00001d010385	5.97366	18.2547	3.05587	0.0012421	Protein UPSTREAM OF FLC
Zm00001d052585	3.67347	11.2184	3.0539	0.0012421
Zm00001d038448	31.0482	94.6279	3.04777	0.0012421
Zm00001d047090	2.32903	7.09632	3.0469	0.00406585	Expansin-B4
Zm00001d006525	8.94284	27.2151	3.04323	0.0012421	Aspartic proteinase nepenthesin-1
Zm00001d030678	6.28784	19.1047	3.03836	0.0012421	Transcription factor MYB48
Zm00001d051156	4.91696	14.904	3.03114	0.0012421	Putative phosphoenolpyruvate carboxylase kinase family protein
Zm00001d033957	13.2786	40.2191	3.02887	0.0012421	Helix-loop-helix DNA-binding domain containing protein
Zm00001d024591	7.62155	23.0549	3.02496	0.0012421	SnRNP core Sm protein Sm-X5-like protein
Zm00001d040094	1.01427	3.06747	3.02431	0.0012421	G-type lectin S-receptor-like serine/threonine-protein kinase SD2-5
Zm00001d040248	1.40693	4.25128	3.02167	0.00319446	Laccase-7
Zm00001d048134	3.59648	10.8462	3.01578	0.0012421	Probable E3 ubiquitin-protein ligase RHY1A
Zm00001d036650	12.3035	37.1001	3.01541	0.0012421
Zm00001d049419	1.45978	4.39151	3.00834	0.00572385	Germin-like protein subfamily 1 member 8
Zm00001d003504	18.08	54.2714	3.00174	0.0012421
Zm00001d042056	41.1776	123.58	3.00115	0.0012421	Calcium-binding protein CML38
Zm00001d017699	14.6864	43.9189	2.99045	0.0012421	Probable xyloglucan endotransglucosylase/hydrolase protein 30
Zm00001d053706	4.63092	13.8397	2.98854	0.0012421	ABC transporter B family member 15
Zm00001d024612	13.2202	39.4727	2.98579	0.0012421	Ras-related protein RABH1b
Zm00001d034725	2.00774	5.98464	2.98078	0.00227314	Haloacid dehalogenase-like hydrolase (HAD) superfamily protein
Zm00001d006115	1.66771	4.96924	2.97968	0.00319446	Anthocyanin-related membrane protein 1 (Anm1)-like
Zm00001d013296	34.1088	101.318	2.97044	0.0012421	ATP sulfurylase 1 chloroplastic
Zm00001d007397	2.11385	6.23992	2.95192	0.0012421	Metal transporter Nramp6
Zm00001d031833	22.1068	65.0767	2.94374	0.0012421	Mitochondrial 2-oxoglutarate/malate carrier protein
Zm00001d034427	26.5827	78.2353	2.94309	0.0012421	Systemin receptor SR160
Zm00001d010956	102.947	302.169	2.93519	0.0012421	Zinc finger CCCH domain-containing protein 29
Zm00001d024927	3.81957	11.1694	2.92426	0.0012421	RING/U-box superfamily protein
Zm00001d048612	9.50093	27.6823	2.91364	0.0012421	Vesicle-associated protein 1-1
Zm00001d000163	6.94587	20.1624	2.90279	0.0012421	1-aminocyclopropane-1-carboxylate oxidase
Zm00001d020312	0.800531	2.31917	2.89704	0.0012421	conserved telomere maintenance component 1
Zm00001d033981	42.9001	124.154	2.89403	0.0012421	ATP sulfurylase1
Zm00001d012933	2.91166	8.40628	2.88711	0.00227314	Mitotic-spindle organizing protein 1A
Zm00001d028601	26.7803	77.2203	2.88347	0.0012421	Haloacid dehalogenase-like hydrolase (HAD) superfamily protein
Zm00001d013039	7.17363	20.6826	2.88314	0.00319446	photosystem I subunit d1
Zm00001d021985	1.14695	3.30054	2.87767	0.00227314	Formin-like protein 6
Zm00001d043491	4.70107	13.5276	2.87756	0.0012421	Ethylene-responsive transcription factor 2
Zm00001d028056	4.91308	14.0962	2.86912	0.0012421	BTB/POZ domain-containing protein
Zm00001d051863	1.4412	4.13089	2.86629	0.00725705	Putative cytochrome P450 superfamily protein
Zm00001d030191	1.30134	3.71105	2.85171	0.00651756	Homeobox-leucine zipper protein HAT3
Zm00001d008651	7.90828	22.5454	2.85086	0.0012421	Pyruvate decarboxylase isozyme 2
Zm00001d026163	86.3112	245.534	2.84475	0.0012421	extensin-like protein
Zm00001d044095	3.68814	10.4858	2.84311	0.0012421	Beta carbonic anhydrase 4
Zm00001d044390	20.664	58.7174	2.84153	0.0012421	Aspartyl protease family protein 2
Zm00001d007180	13.7377	39.0056	2.83931	0.0012421	Cytochrome P450 714A1
Zm00001d023768	15.0633	42.3959	2.81452	0.0012421	Delta(12)-fatty-acid desaturase
Zm00001d039437	9.16427	25.7474	2.80954	0.0012421	B-box zinc finger protein 22
Zm00001d031926	2.70349	7.58285	2.80484	0.00319446	2-oxoglutarate (2OG) and Fe(II)-dependent oxygenase superfamily protein
Zm00001d028004	0.919047	2.57598	2.80288	0.00651756	Outer arm dynein light chain 1 protein
Zm00001d026083	1.28259	3.5865	2.79629	0.00406585	Putative cytochrome P450 superfamily protein
Zm00001d016551	4.12497	11.5306	2.79532	0.0012421	Leucine aminopeptidase 2 chloroplastic
Zm00001d039824	0.382323	1.06446	2.78419	0.0094343	LRR receptor-like serine/threonine-protein kinase EFR
Zm00001d041787	0.44408	1.2332	2.77698	0.0012421	NB-ARC domain containing protein expressed
Zm00001d021442	4.63049	12.8221	2.76906	0.0012421	Protein NLP2
Zm00001d047110	9.02163	24.9674	2.7675	0.0012421	trehalose-6-phosphate phosphatase11
Zm00001d018619	6.00845	16.6217	2.76639	0.0012421	Peroxidase 1
Zm00001d017648	59.7485	164.981	2.76126	0.0012421	OSJNBa0013K16.16 protein; protein
Zm00001d048602	3.04258	8.38793	2.75685	0.0012421
Zm00001d027901	56.3398	155.034	2.75177	0.0012421	ZIM motif family protein
Zm00001d021279	5.80615	15.9586	2.74857	0.00227314	Auxin-responsive protein IAA15
Zm00001d044734	12.7343	34.969	2.74605	0.0012421	U-box domain-containing protein 21
Zm00001d023774	8.94508	24.4866	2.73744	0.0012421	Erg28 like protein
Zm00001d052731	2.35222	6.41603	2.72765	0.00227314	Pyridoxal phosphate (PLP)-dependent transferases superfamily protein
Zm00001d043651	7.46913	20.3692	2.72712	0.0012421	Tryptophan aminotransferase-related protein 4
Zm00001d049436	9.71368	26.3692	2.71465	0.0012421	Germin-like protein subfamily 1 member 8
Zm00001d051516	2.10932	5.72056	2.71204	0.00800202	F-box domain containing protein
Zm00001d048316	36.2726	98.333	2.71094	0.00319446
Zm00001d044008	1.31748	3.57155	2.7109	0.0012421	Myosin heavy chain-like; protein
Zm00001d003140	1.98184	5.36536	2.70726	0.00227314	Cytochrome P450 71A26
Zm00001d004138	21.8835	59.1762	2.70415	0.0012421	Heavy metal-associated isoprenylated plant protein 27
Zm00001d025012	3.16413	8.54955	2.70202	0.0012421	ABC transporter G family member 34
Zm00001d000001	3.5682	9.62206	2.69661	0.0012421	polyphenol oxidase1
Zm00001d048263	13.4254	36.1532	2.6929	0.0012421	Putative tify domain/CCT motif transcription factor family protein%3B ZIM motif family protein
Zm00001d048898	5.17251	13.9185	2.69086	0.0012421	F-box/kelch-repeat protein SKIP11
Zm00001d000298	10.1726	27.3681	2.69037	0.0012421	BRASSINOSTEROID INSENSITIVE 1-associated receptor kinase 1
Zm00001d046922	32.258	86.5714	2.68372	0.0012421	F-box protein AFR
Zm00001d034035	19.2252	51.5636	2.68208	0.00406585	glutathione transporter1
Zm00001d008457	0.858777	2.30207	2.68064	0.00871145	PR5-like receptor kinase
Zm00001d028303	8.0961	21.5878	2.66644	0.0012421	Branched-chain-amino-acid aminotransferase
Zm00001d018107	247.32	658.916	2.66422	0.0012421	Protein EXORDIUM
Zm00001d020552	117.2	311.463	2.65753	0.0012421	Tetraspanin-7
Zm00001d005894	5.43406	14.4396	2.65724	0.0012421	Leucine-rich repeat (LRR) family protein
Zm00001d049028	5.64589	14.9645	2.65051	0.00319446	Chitinase 2
Zm00001d037550	10.792	28.5759	2.64788	0.0012421	peroxidase 5
Zm00001d029468	6.22035	16.4702	2.64779	0.0012421	root-specific kinase 1
Zm00001d012321	110.197	291.722	2.64728	0.0012421	Nematode resistance protein-like HSPRO2
Zm00001d048949	5.71157	15.117	2.64673	0.00319446	Hevein-like preproprotein
Zm00001d020017	1.26611	3.34294	2.64032	0.00871145	Subtilisin-like protease SBT1.9
Zm00001d011919	53.3813	140.866	2.63886	0.0012421	Src2-like protein
Zm00001d021791	5.72675	15.0815	2.63352	0.00227314	Fiber expressed protein
Zm00001d008171	11.5773	30.4721	2.63206	0.0012421	Probable protein phosphatase 2C 49
Zm00001d041422	4.69114	12.3367	2.62979	0.00406585	CBL-interacting serine/threonine-protein kinase 4
Zm00001d026126	2.77936	7.29979	2.62643	0.00227314	Probable serine/threonine-protein kinase Cx32 chloroplastic
Zm00001d016255	3.4988	9.15848	2.61761	0.00227314	Heat stress transcription factor C-1
Zm00001d034514	7.61309	19.9127	2.61559	0.00871145	Germin-like protein subfamily T member 1
Zm00001d022192	5.6251	14.7058	2.61432	0.0012421	trehalose-6-phosphate phosphatase9
Zm00001d047955	32.8745	85.608	2.60409	0.0012421
Zm00001d020025	25.7893	67.1174	2.60253	0.0012421
Zm00001d016691	41.3956	107.722	2.60226	0.0012421	Copper transport protein CCH
Zm00001d018854	9.28987	24.1255	2.59697	0.00800202	Probable carboxylesterase 15
Zm00001d010838	3.50889	9.11099	2.59654	0.0012421	Zinc transporter 6 chloroplastic
Zm00001d048532	8.95646	23.2224	2.59281	0.0012421	Probable glucuronoxylan glucuronosyltransferase IRX7
Zm00001d003153	1.04169	2.6913	2.58359	0.00319446	Protein CHROMOSOME TRANSMISSION FIDELITY 7
Zm00001d017268	4.14645	10.6934	2.57893	0.00490249	R2R3MYB-domain protein
Zm00001d043989	4.84596	12.486	2.57658	0.0012421	F-box/kelch-repeat protein
Zm00001d024891	9.78025	25.1812	2.5747	0.0012421	Beta-glucosidase 17
Zm00001d035455	209.567	538.9	2.57149	0.0012421	Zinc finger CCCH domain-containing protein 29
Zm00001d052530	16.2587	41.7777	2.56956	0.0012421	Cytochrome P450 94C1
Zm00001d043652	3.92467	10.049	2.56047	0.0012421	Probable choline kinase 2
Zm00001d003533	11.721	29.988	2.55848	0.0012421	Lipoxygenase
Zm00001d028654	4.07258	10.3957	2.55261	0.0012421	Trifunctional UDP-glucose 46-dehydratase
Zm00001d040594	28.4074	72.5036	2.55228	0.0012421	Cpm7
Zm00001d033050	20.9197	53.2531	2.5456	0.00227314	ZIM motif family protein
Zm00001d021936	12.6499	32.15	2.54152	0.0012421	Putative polyol transporter 1
Zm00001d043238	5.09111	12.9275	2.53923	0.0012421	Peroxidase 56
Zm00001d023769	15.8722	40.23	2.53462	0.0012421	Delta(12)-fatty-acid desaturase
Zm00001d014116	35.7516	90.591	2.5339	0.0012421	phosphate transporter protein1
Zm00001d011655	7.34185	18.6013	2.5336	0.0012421	MAP kinase kinase kinase18
Zm00001d053518	1.85785	4.70206	2.53091	0.00651756	Putative leucine-rich repeat protein kinase family protein
Zm00001d047216	1.95543	4.94598	2.52936	0.0012421	Putative HLH DNA-binding domain superfamily protein isoform 1
Zm00001d029388	5.64869	14.2747	2.52708	0.0012421	Metacaspase-3
Zm00001d007835	8.46359	21.2779	2.51405	0.0012421	FRIGIDA-like protein 4a
Zm00001d016441	29.6421	74.4742	2.51245	0.0012421	Tyrosine aminotransferase
Zm00001d011183	7.46877	18.7335	2.50824	0.0012421	thiamine biosynthesis1
Zm00001d003800	26.1548	65.3376	2.49811	0.0012421	alpha/beta-Hydrolases superfamily protein
Zm00001d038676	11.2714	28.1187	2.49469	0.0012421	Probable xyloglucan glycosyltransferase 12
Zm00001d034494	10.9316	27.24	2.49186	0.0012421	Actin cross-linking protein
Zm00001d044224	13.6892	34.1049	2.49137	0.0012421
Zm00001d043411	14.2448	35.3513	2.4817	0.0012421	gibberellin 2-oxidase3
Zm00001d002806	5.68871	14.1147	2.48118	0.0012421	B-box zinc finger protein 20
Zm00001d024324	82.8404	205.286	2.47809	0.0012421	Putative AP2/EREBP transcription factor superfamily protein
Zm00001d043249	55.8731	138.161	2.47276	0.0012421	NAD(P)H dehydrogenase (quinone) FQR1
Zm00001d043574	27.6463	68.3326	2.47167	0.0012421
Zm00001d027548	21.3613	52.6904	2.46663	0.0012421	sterol methyl transferase2
Zm00001d046460	6.23158	15.3639	2.46549	0.0012421	UDP-glycosyltransferase 75B1
Zm00001d003116	10.0982	24.8227	2.45813	0.0012421	Major facilitator superfamily protein
Zm00001d029934	5.91666	14.5422	2.45784	0.00227314	Homeobox-leucine zipper protein HAT4
Zm00001d042107	7.04812	17.2936	2.45365	0.00725705	Polcalcin Jun o 2
Zm00001d034277	4.41814	10.8053	2.44567	0.0012421	Transcription factor JUNGBRUNNEN 1
Zm00001d022153	1.13576	2.77666	2.44476	0.00871145	Glycerophosphodiester phosphodiesterase GDPDL3
Zm00001d031725	19.4416	47.4695	2.44165	0.00319446	Transcription factor TCP9
Zm00001d037721	4.89845	11.9392	2.43734	0.00227314	UDP-glycosyltransferase 72B1
Zm00001d051415	1.37462	3.34676	2.43468	0.00319446	Mechanosensitive ion channel protein 6
Zm00001d027557	82.1218	199.911	2.43432	0.0012421	glutathione transferase31
Zm00001d026263	5.22408	12.7161	2.43413	0.0012421	Nuclear pore complex protein NUP88
Zm00001d029028	229.454	558.3	2.43317	0.0012421	Calcium-binding protein CML42
Zm00001d052269	1.8754	4.56031	2.43165	0.00227314	Putative auxin efflux carrier
Zm00001d009144	10.2631	24.9512	2.43116	0.0012421
Zm00001d041927	5.93631	14.4273	2.43035	0.00572385	NDR1/HIN1-like 1
Zm00001d011958	6.53769	15.8844	2.42967	0.0012421	Glutathione S-transferase family protein
Zm00001d002668	1.8177	4.41573	2.4293	0.0012421	root hair specific 17
Zm00001d047800	5.04648	12.256	2.42862	0.0012421	HSP20-like chaperones superfamily protein
Zm00001d011649	52.4652	127.324	2.42683	0.0012421	UDP-glycosyltransferase 88A1
Zm00001d007826	3.64371	8.83342	2.42429	0.00227314	Peptidyl-prolyl cis-trans isomerase CYP63
Zm00001d053695	13.2227	31.9338	2.41507	0.0012421	Protein kinase
Zm00001d001773	0.766282	1.8481	2.41178	0.0094343	Pentatricopeptide repeat-containing protein
Zm00001d017461	5.44716	13.115	2.40768	0.0012421
Zm00001d015289	3.22579	7.76197	2.40622	0.00227314	RING/U-box superfamily protein
Zm00001d027436	16.0353	38.496	2.4007	0.0012421	Probable receptor-like protein kinase
Zm00001d048950	14.0423	33.6824	2.39864	0.00490249	Hevein-like preproprotein
Zm00001d005684	3.04074	7.29185	2.39805	0.00319446
Zm00001d053727	3.99774	9.56455	2.39249	0.0012421	Pyrophosphate-energized vacuolar membrane proton pump 1
Zm00001d006454	3.67044	8.76963	2.38926	0.0012421	Filament-like plant protein 3
Zm00001d021665	161.555	385.759	2.38779	0.0012421	PRAS-rich protein
Zm00001d010798	25.4359	60.4766	2.37761	0.0012421	oxidative stress 3
Zm00001d028806	6.31442	14.9939	2.37455	0.00651756	Sex determination protein tasselseed-2
Zm00001d048520	5.80955	13.7922	2.37406	0.00725705	Aquaporin TIP3.1
Zm00001d050572	9.67311	22.8682	2.3641	0.00227314	Putative class III secretory plant peroxidase family protein
Zm00001d044018	10.8243	25.5836	2.36353	0.0012421	Probable plastid-lipid-associated protein 14 chloroplastic
Zm00001d036338	2.39429	5.65675	2.3626	0.0094343	peptidoglycan-binding LysM domain-containing protein
Zm00001d045051	84.0803	198.024	2.35518	0.0012421	Zinc finger nuclease2
Zm00001d039110	23.228	54.5863	2.35002	0.00651756	Calmodulin
Zm00001d015614	23.1003	54.2786	2.34969	0.0012421	Transcription factor MYB44
Zm00001d015777	22.1139	51.9414	2.34881	0.0012421	Chloroplast small heat shock protein
Zm00001d042135	3.68429	8.64595	2.34671	0.0012421	Amino-acid permease BAT1
Zm00001d042104	49.115	115.088	2.34324	0.0012421	glutathione transferase7
Zm00001d008545	18.7377	43.8937	2.34253	0.00406585
Zm00001d019457	60.2677	141.056	2.34049	0.0012421	CASP-like protein 1D1
Zm00001d038884	8.50334	19.8935	2.33949	0.00227314	Putative MAPKKK family protein kinase
Zm00001d028692	9.41237	21.9872	2.33599	0.0012421	Glutathione S-transferase L2 chloroplastic
Zm00001d039963	9.183	21.4011	2.33051	0.0012421	Protein SAR DEFICIENT 1
Zm00001d047796	6.56481	15.2813	2.32776	0.0012421	Trifunctional UDP-glucose 46-dehydratase
Zm00001d035662	34.3292	79.8617	2.32635	0.0012421	Metallothionein-like protein 2C
Zm00001d010634	1.18092	2.74487	2.32435	0.00490249	Putative MYB DNA-binding domain superfamily protein
Zm00001d003830	24.564	57.0635	2.32305	0.0012421	Arogenate dehydratase/prephenate dehydratase 6 chloroplastic
Zm00001d040362	3.39888	7.89529	2.32291	0.0012421	Dof-type zinc finger DNA-binding family protein
Zm00001d028051	3.93486	9.13625	2.32187	0.00319446	ARM-repeat/Tetratricopeptide repeat (TPR)-like protein
Zm00001d003308	6.21688	14.4005	2.31635	0.0012421	Ribonuclease H2 subunit B
Zm00001d031182	5.54497	12.842	2.31597	0.0012421	Homeobox-transcription factor 84
Zm00001d015905	34.5709	79.8159	2.30876	0.0012421	sugars will eventually be exported transporter4a
Zm00001d008573	38.5738	89.0409	2.30833	0.00227314	Calmodulin protein
Zm00001d038325	7.97948	18.3591	2.30079	0.00227314
Zm00001d046652	9.06792	20.8482	2.29912	0.0012421	F11F12.5 protein
Zm00001d042684	16.9298	38.8358	2.29393	0.0012421	Protein NRT1/ PTR FAMILY 5.10
Zm00001d042367	46.9334	107.567	2.29191	0.0012421	Selenium-binding protein 3
Zm00001d046383	4.59173	10.4709	2.28038	0.00490249	Protein NRT1/ PTR FAMILY 4.6
Zm00001d007892	53.2313	121.344	2.27956	0.0012421	2-oxoisovalerate dehydrogenase subunit beta 1 mitochondrial
Zm00001d028398	5.02195	11.4397	2.27794	0.00490249	Glycosyl hydrolase family 10 protein
Zm00001d031657	14.3317	32.6395	2.27743	0.0012421	Probable inactive purple acid phosphatase 27
Zm00001d038340	4.37558	9.94867	2.27368	0.0012421	Phosphoribosylanthranilate transferase
Zm00001d043267	6.3604	14.4415	2.27053	0.0012421	Probable 1-acyl-sn-glycerol-3-phosphate acyltransferase 4
Zm00001d044395	19.4923	44.2547	2.27037	0.0012421	Phosphoethanolamine/phosphocholine phosphatase
Zm00001d011076	34.7286	78.8106	2.26933	0.0012421	Putative RING zinc finger domain superfamily protein
Zm00001d003190	166.823	377.573	2.26332	0.0012421	Endochitinase A
Zm00001d013208	53.2977	120.513	2.26113	0.0012421	Zinc finger protein AZF2
Zm00001d034782	8.35312	18.869	2.25892	0.0012421	Ammonium transporter 2
Zm00001d051511	5.26182	11.8674	2.25538	0.00490249	PLATZ transcription factor family protein
Zm00001d016130	42.3237	95.392	2.25387	0.0012421	GDSL esterase/lipase
Zm00001d009773	6.3097	14.2176	2.25329	0.0012421	CCT motif family protein
Zm00001d049186	10.8872	24.5253	2.25267	0.00319446	MYND finger family protein
Zm00001d049375	7.69283	17.3268	2.25233	0.00800202	Zinc transporter 3
Zm00001d046596	118.541	266.95	2.25196	0.0012421	seed storage 2S albumin superfamily protein
Zm00001d038548	0.792007	1.78237	2.25045	0.00800202
Zm00001d050961	22.4875	50.5768	2.24911	0.0012421	N-acetylglucosaminyltransferase III
Zm00001d021955	123.698	277.575	2.24397	0.0012421	Rhodopsin
Zm00001d008417	4.24727	9.46922	2.22948	0.00227314	HD domain-containing metal-dependent phosphohydrolase family protein
Zm00001d028686	11.8236	26.3582	2.22929	0.0012421	Receptor-like protein kinase HERK 1
Zm00001d054067	26.0633	58.0879	2.22872	0.0012421	Probable inactive linolenate hydroperoxide lyase
Zm00001d053394	98.5022	219.056	2.22387	0.0012421
Zm00001d027854	26.3878	58.5145	2.21748	0.0012421	sucrose transporter1
Zm00001d037797	13.1244	29.0997	2.21722	0.0012421	Serine carboxypeptidase-like 27
Zm00001d039989	38.5867	85.514	2.21615	0.0012421
Zm00001d047579	7.47586	16.5556	2.21454	0.00319446	myb domain protein 112
Zm00001d006027	3.38068	7.48491	2.21402	0.00651756	bZIP transcription factor family protein
Zm00001d029859	140.56	310.949	2.21222	0.0012421	extensin-like protein
Zm00001d006331	10.7195	23.6804	2.2091	0.0012421	sequence-specific DNA binding transcription factors
Zm00001d005851	1.64085	3.61137	2.20091	0.00871145	Prolyl oligopeptidase family protein
Zm00001d031454	3.77818	8.29622	2.19582	0.00406585	DNA-binding bromodomain-containing protein
Zm00001d051344	10.1588	22.2804	2.19321	0.00572385
Zm00001d018058	8.94822	19.6168	2.19226	0.00572385	Glutaredoxin family protein
Zm00001d038195	4.27631	9.36447	2.18985	0.0012421	Probably inactive leucine-rich repeat receptor-like protein kinase
Zm00001d038703	10.8958	23.7823	2.1827	0.0012421	O-methyltransferase ZRP4
Zm00001d016950	15.9771	34.8358	2.18036	0.00227314	NAC30 NAC type transcription factor
Zm00001d016379	36.3951	79.1674	2.17522	0.00800202
Zm00001d047210	35.2455	76.6626	2.1751	0.0012421	Putative metacaspase family protein
Zm00001d014527	4.89517	10.632	2.17194	0.00227314
Zm00001d007802	9.77271	21.1637	2.16559	0.0012421	Protein WVD2-like 3
Zm00001d007121	24.4724	52.9244	2.16262	0.0012421	CW-type Zinc Finger
Zm00001d028651	112.327	242.632	2.16005	0.0012421	Cysteine-rich repeat secretory protein 55
Zm00001d006708	34.7587	75.0022	2.1578	0.0012421	C2 domain containing protein
Zm00001d024379	158.539	341.982	2.15708	0.0012421	Xyloglucan endotransglucosylase/hydrolase protein 2
Zm00001d049364	40.6803	87.7224	2.15639	0.00572385	Ethylene-responsive transcription factor 4
Zm00001d047093	7.78732	16.7469	2.15053	0.00651756	Expansin-B4
Zm00001d045965	44.8534	96.2706	2.14634	0.0012421	Formate dehydrogenase chloroplastic/mitochondrial
Zm00001d021208	42.0369	90.2205	2.14622	0.0012421	Dehydration-responsive element-binding protein 1B
Zm00001d014328	4.51548	9.67431	2.14248	0.00725705
Zm00001d029913	24.5574	52.6101	2.14233	0.0012421	Expansin-B4
Zm00001d017502	154.005	329.844	2.14177	0.0012421	trehalose-6-phosphate phosphatase6
Zm00001d010137	16.962	36.1959	2.13394	0.00227314	Glucan endo-13-beta-glucosidase 14
Zm00001d028055	22.3954	47.7519	2.13222	0.0012421	Probable E3 ubiquitin-protein ligase RHY1A
Zm00001d037182	9.32921	19.8886	2.13186	0.00319446	12-oxo-phytodienoic acid reductase3
Zm00001d021978	7.87435	16.7821	2.13124	0.00406585	ARM repeat superfamily protein
Zm00001d033862	16.4696	35.0217	2.12645	0.0012421	1-aminocyclopropane-1-carboxylate synthase6
Zm00001d048637	3.08495	6.5513	2.12363	0.00490249	Disease resistance RPP13-like protein 4
Zm00001d043131	3.01963	6.41218	2.1235	0.00319446	myb domain protein 81
Zm00001d050457	11.1297	23.5767	2.11836	0.0012421	Protein DETOXIFICATION 27
Zm00001d021873	4.89094	10.3097	2.10792	0.00490249	AT4g33690/T16L1_180
Zm00001d030172	18.2738	38.4956	2.1066	0.0012421	Serine carboxypeptidase-like 19
Zm00001d044291	26.2858	55.3156	2.10439	0.0012421	actin binding protein family
Zm00001d029371	60.8978	128.066	2.10297	0.0012421	Probable trehalose-phosphate phosphatase J
Zm00001d006701	19.4762	40.947	2.10241	0.0012421
Zm00001d045785	22.8636	47.9289	2.0963	0.0012421	Leucine-rich repeat receptor-like serine
Zm00001d035162	8.38951	17.5769	2.0951	0.00319446	LHT1
Zm00001d009603	41.875	87.7003	2.09434	0.0012421	Solute carrier family 2C facilitated glucose transporter member 8
Zm00001d042731	7.24282	15.1516	2.09195	0.0012421	Actin-7
Zm00001d032238	3.80121	7.94675	2.09058	0.0012421	Putative 1-phosphatidylinositol-3-phosphate 5-kinase FAB1C
Zm00001d021726	9.45679	19.7497	2.08841	0.0012421	G-type lectin S-receptor-like serine/threonine-protein kinase B120
Zm00001d008756	98.8809	206.451	2.08788	0.0012421	HXXXD-type acyl-transferase family protein
Zm00001d026511	12.8954	26.9174	2.08736	0.00406585	MAP3K epsilon protein kinase 1
Zm00001d029778	32.5746	67.9662	2.08648	0.00725705	metallothionein2
Zm00001d014412	19.3563	40.3793	2.08611	0.00490249	OSJNBa0058K23.8 protein; protein
Zm00001d006308	6.78646	14.134	2.08268	0.0012421	Protein kinase superfamily protein
Zm00001d032285	25.637	53.0509	2.06931	0.00319446
Zm00001d022569	165.065	341.066	2.06625	0.0012421	senescence associated gene 20
Zm00001d011210	0.669543	1.38026	2.0615	0.0012421	lycopene epsilon cyclase1
Zm00001d014325	6.59247	13.5613	2.05709	0.00406585	Calcium-binding EF-hand family protein
Zm00001d044017	4.86552	10.0057	2.05645	0.0012421	Probable plastid-lipid-associated protein 14 chloroplastic
Zm00001d035756	128.234	263.548	2.05521	0.0012421	Leucine-rich repeat (LRR) family protein
Zm00001d021952	47.2499	96.9305	2.05144	0.0012421	Calcium-dependent lipid-binding (CaLB domain) family protein
Zm00001d038585	37.2443	76.3971	2.05124	0.00871145	Putative AP2/EREBP transcription factor superfamily protein
Zm00001d025414	11.2266	22.9778	2.04673	0.00227314
Zm00001d033503	12.5455	25.5519	2.03674	0.0012421	Probable E3 ubiquitin-protein ligase BAH1-like
Zm00001d025943	37.9194	76.8524	2.02673	0.0012421	Acid beta-fructofuranosidase 3 vacuolar
Zm00001d042341	7.46205	15.1196	2.0262	0.00490249
Zm00001d001766	70.3813	142.361	2.02271	0.0012421
Zm00001d044300	101.607	205.198	2.01953	0.0012421	PIF / Ping-Pong family of plant transposases
Zm00001d039712	4.50533	9.09548	2.01883	0.00651756	Protein NETWORKED 4A
Zm00001d023596	10.0663	20.2906	2.0157	0.00725705	Amino acid permease 2
Zm00001d004721	135.739	272.599	2.00826	0.0012421
Zm00001d011063	75.2802	150.884	2.0043	0.00227314	Metallothionein-like protein 2C
Zm00001d003016	71.6042	143.284	2.00106	0.0012421	phenylalanine ammonia lyase2
Zm00001d042461	12.5324	25.0701	2.00042	0.0012421	Leucine zipper protein-like
Zm00001d000417	0	1.16145	inf	0.0012421	Photosystem Q(B) protein
Zm00001d009727	0	9.88053	inf	0.0012421	Cytochrome c oxidase subunit 5b-2 mitochondrial
Zm00001d036539	0	5.93404	inf	0.0012421	Blight-associated protein p12
Zm00001d034559	0	2.58016	inf	0.0012421	Polygalacturonase QRT2
Zm00001d047192	0	1.13742	inf	0.0012421	5-pentadecatrienyl resorcinol O-methyltransferase
Zm00001d006387	0	1.39308	inf	0.0012421	Homogentisate phytyltransferase 1 chloroplastic
Zm00001d021455	0	1.10677	inf	0.00725705	SAUR52-auxin-responsive SAUR family member
Zm00001d032161	0	1.15866	inf	0.0012421	PAN domain-containing protein
Zm00001d041977	0	3.66354	inf	0.0012421	Glutathione S-transferase T1
Zm00001d053566	0	27.4479	inf	0.0012421	Probable protein phosphatase 2C 72
Zm00001d003411	0	2.2259	inf	0.0012421	30S ribosomal protein 3 chloroplastic
Zm00001d040209	0	11.3001	inf	0.0012421	Mitochondrial import receptor subunit TOM20-4
Zm00001d047622	0	1.60801	inf	0.0012421	Vacuolar protein sorting-associated protein 9A
Zm00001d041399	0	8.526	inf	0.0012421	Coatomer subunit epsilon-1
Zm00001d017280	0	4.00875	inf	0.0012421
Zm00001d022553	0	1.82386	inf	0.0012421
Zm00001d002758	0	2.02936	inf	0.0012421	DeSI-like protein
Zm00001d016080	0	4.37491	inf	0.0012421
Zm00001d021845	0	19.3302	inf	0.0012421
Zm00001d009515	0	5.18845	inf	0.0012421	Tetratricopeptide repeat (TPR)-like superfamily protein
Zm00001d013313	0	4.34127	inf	0.00800202
Zm00001d023029	0	8.50085	inf	0.00406585
Zm00001d007487	0	1.42003	inf	0.0012421	GDSL-like lipase/acylhydrolase
Zm00001d041436	0	1.63695	inf	0.0012421
Zm00001d037406	0	1.7629	inf	0.0012421	Protein TRANSPARENT TESTA 12
Zm00001d025641	0	1.85769	inf	0.0012421	Cytochrome P450 714A1
Zm00001d015000	0	1.9422	inf	0.0012421
Zm00001d050098	0	2.02228	inf	0.0012421
Zm00001d002900	0	2.65165	inf	0.0012421
Zm00001d021984	0	2.72832	inf	0.0012421
Zm00001d000364	0	4.34436	inf	0.0012421	Actin-related protein 2/3 complex subunit 3
Zm00001d036218	0	5.1713	inf	0.0012421	HXXXD-type acyl-transferase family protein
Zm00001d016193	0	6.57692	inf	0.0012421	Coatomer subunit beta'-3
Zm00001d012802	0	6.87362	inf	0.0012421	Regulator of nonsense transcripts 1 homolog
Zm00001d007488	0	7.2111	inf	0.0012421
Zm00001d047387	0	7.67199	inf	0.0012421
Zm00001d007631	0	10.5203	inf	0.0012421

## Sheet: Table S7
Table S7. Down-regulated genes in OE240 seedling roots compared to C01 under waterlogging stress.
Gene_ID	Expression level (baseMean)		FoldChange	p_value	Annotation
	C01, waterlogging	OE240, waterlogging
Zm00001d007267	12.3077	4.09522	0.332736	0.0012421	light harvesting chlorophyll a/b binding protein5
Zm00001d038984	118.348	59.1207	0.49955	0.00227314	photosystem I H subunit1
Zm00001d034283	351.643	170.514	0.484907	0.0012421	Photosystem I reaction center subunit III
Zm00001d013146	149.111	61.0257	0.409264	0.0012421	Photosystem I reaction center subunit III chloroplastic
Zm00001d005996	19.7215	5.65496	0.286741	0.0012421	Photosystem I reaction center subunit V
Zm00001d013135	7.22029	2.80503	0.388493	0.0012421	Ribose-5-phosphate isomerase
Zm00001d053017	1.42673	0.366803	0.257093	0.00227314	Alkaline/neutral invertase CINV2
Zm00001d014947	19.1736	7.47961	0.390099	0.0012421	Beta-fructofuranosidase
Zm00001d029091	5.94229	2.7703	0.466201	0.00406585	sucrose synthase2
Zm00001d031794	8.11345	2.23052	0.274916	0.0012421	Alpha-amylase 1
Zm00001d022510	9.80709	4.17272	0.42548	0.00572385	4-alpha-glucanotransferase DPE2
Zm00001d027472	17.365	8.5123	0.490199	0.0012421	Callose synthase 3
Zm00001d015008	12.5495	5.87108	0.467834	0.00227314	UTP--glucose-1-phosphate uridylyltransferase 1
Zm00001d021666	45.4613	16.845	0.370535	0.0012421	isocitrate lyase1
Zm00001d053684	41.5802	19.9043	0.478697	0.0012421	Putative citrate synthase family protein
Zm00001d000316	14.1314	5.43639	0.384703	0.0012421	NADP-dependent malic enzyme
Zm00001d002436	12.2057	2.69179	0.220535	0.0012421	alternative oxidase2
Zm00001d002434	2.11188	0.298529	0.141357	0.0012421	alternative oxidase3
Zm00001d037687	13.0187	4.56872	0.350935	0.0012421	derlin3
Zm00001d049597	38.3849	7.25665	0.18905	0.0012421	External alternative NAD(P)H-ubiquinone oxidoreductase B4 mitochondrial
Zm00001d034663	29.3942	11.0236	0.375026	0.0012421	alpha-expansin4
Zm00001d025018	8.88732	0.733114	0.0824899	0.0012421	Expansin-A11
Zm00001d010446	2.33637	0.488891	0.209252	0.0012421	Endoglucanase 6
Zm00001d042813	24.4175	7.70627	0.315604	0.0012421	glycerol-3-phosphosphate acyltransferase1
Zm00001d033516	16.3941	7.93672	0.484121	0.00406585	Flavonol 4-sulfotransferase
Zm00001d010698	7.72374	3.20159	0.414513	0.0094343	NAD(P)H dehydrogenase (quinone) FQR1
Zm00001d048953	5.2682	1.61571	0.306691	0.0012421	3-ketoacyl-CoA synthase 2
Zm00001d004042	5.49735	0.369827	0.0672737	0.00319446	3-oxoacyl-[acyl-carrier-protein] reductase chloroplastic
Zm00001d005148	7.86648	3.18583	0.404988	0.00319446	Myristoyl-acyl carrier protein thioesterase
Zm00001d044833	22.1689	8.45366	0.38133	0.0012421	Protein SUR2
Zm00001d028505	6.43857	2.23704	0.347444	0.00725705	Phospholipase A2-alpha
Zm00001d019850	6.46145	3.17409	0.491235	0.0094343	Fatty acyl-CoA reductase 1
Zm00001d031959	13.7453	4.68623	0.340933	0.0012421	Fatty acyl-CoA reductase 1
Zm00001d037939	32.388	15.4797	0.477946	0.0012421
Zm00001d006875	1.29038	0.215298	0.166849	0.00572385	alanine aminotransferase10
Zm00001d012391	7.38365	3.42669	0.464092	0.00227314	Delta 1-pyrroline-5-carboxylate synthetase isoform
Zm00001d004413	128.481	56.6357	0.44081	0.0012421	Cysteine synthase
Zm00001d041700	1.49876	0.541778	0.361484	0.00800202	Bifunctional 3-dehydroquinate dehydratase/shikimate dehydrogenase chloroplastic
Zm00001d007462	35.6575	6.18781	0.173535	0.0012421	tyrosine aminotransferase homolog1
Zm00001d029546	2477.48	1170.87	0.472605	0.0012421	Metallothionein-like protein 1
Zm00001d052760	33.1716	9.59739	0.289326	0.0012421	Farnesylated protein 2
Zm00001d028797	13.7081	6.7003	0.488784	0.00725705	Laccase-13
Zm00001d012477	14.2011	4.81856	0.339309	0.0012421	Laccase-13
Zm00001d018064	17.7288	1.84722	0.104193	0.0012421	Laccase-14
Zm00001d038702	15.0928	6.98174	0.462587	0.00319446	O-methyltransferase ZRP4
Zm00001d049020	84.274	34.082	0.404419	0.0012421	O-methyltransferase ZRP4
Zm00001d048625	415.697	141.413	0.340183	0.0012421	O-methyltransferase ZRP4
Zm00001d053156	21.4876	6.24115	0.290454	0.0012421	O-methyltransferase ZRP4
Zm00001d027948	29.0992	5.54803	0.190659	0.0012421	hydroxycinnamoyltransferase2
Zm00001d003015	15.5072	4.32506	0.278907	0.0012421	phenylalanine ammonia lyase6
Zm00001d027949	4.89063	0.563061	0.115131	0.00319446	Tyrosine/DOPA decarboxylase 2
Zm00001d027947	25.9309	2.0098	0.077506	0.0012421	Tyrosine decarboxylase 1
Zm00001d024664	7.49365	0.567481	0.0757282	0.00406585	Tyrosine decarboxylase 1
Zm00001d052673	30.6157	5.74106	0.18752	0.0012421	Chalcone synthase C2
Zm00001d007341	45.3461	14.2968	0.315282	0.0012421	HVA22-like protein e
Zm00001d023933	61.896	29.4512	0.475818	0.0012421	Probable 2-oxoacid dependent dioxygenase
Zm00001d008820	177.7	78.2961	0.440608	0.0012421	2-oxoglutarate (2OG) and Fe(II)-dependent oxygenase superfamily protein
Zm00001d024852	4.93818	1.72235	0.348782	0.00725705	1-aminocyclopropane-1-carboxylate oxidase3
Zm00001d052136	10.8378	3.43527	0.316971	0.0012421	1-aminocyclopropane-1-carboxylate oxidase20
Zm00001d019734	71.6847	32.7121	0.456333	0.0012421	Ethylene-responsive transcription factor 1B
Zm00001d021214	13.994	2.991	0.213734	0.00572385	Ethylene-responsive transcription factor RAP2-11
Zm00001d006353	9.85024	3.96465	0.402493	0.0012421	basic helix-loop-helix (bHLH) DNA-binding superfamily protein
Zm00001d032961	4.52838	1.80199	0.397933	0.0012421	anther ear1
Zm00001d044762	2.04477	0.387338	0.189429	0.0012421	Salicylate/benzoate carboxyl methyltransferase
Zm00001d019758	4.0491	0	0	0.0012421	chlorophyllase1
Zm00001d005472	28.2206	13.1077	0.464473	0.0012421	Expressed protein; Mannose-specific jacalin-related lectin; protein
Zm00001d035558	430.731	169.168	0.392746	0.0012421	Expressed protein; Mannose-specific jacalin-related lectin; protein
Zm00001d009687	36.5362	14.1902	0.388387	0.00572385	Plant basic secretory protein (BSP) family protein
Zm00001d007853	2.58261	0.953151	0.369065	0.0012421
Zm00001d007016	3.6462	1.20472	0.330404	0.0012421	Disease resistance protein RGA2
Zm00001d036366	21.7434	7.18402	0.3304	0.0012421	Basic endochitinase B
Zm00001d023311	9.14737	2.55896	0.279748	0.0012421	Os01g0112866 protein
Zm00001d016189	104.227	21.8801	0.209927	0.0012421	Dirigent
Zm00001d044541	66.4563	32.3271	0.486441	0.00227314	SPX domain-containing protein 3
Zm00001d042578	2.68031	0.45365	0.169253	0.0012421	barley mlo defense gene homolog5
Zm00001d053055	29.7592	13.7369	0.461602	0.00406585	Dirigent protein 23
Zm00001d007706	15.3159	7.22255	0.471572	0.00227314	Heat shock 70 kDa protein 14
Zm00001d031129	50.5236	23.7013	0.469113	0.0012421	HSP20-like chaperones superfamily protein
Zm00001d027742	817.364	365.28	0.4469	0.0012421
Zm00001d052194	93.8339	39.7566	0.423691	0.0012421	23.6 kDa heat shock protein mitochondrial
Zm00001d024903	2.2241	0.851189	0.382712	0.0094343	heat shock protein 90 kDa
Zm00001d010529	3.20318	1.11308	0.347492	0.0012421	Probable mediator of RNA polymerase II transcription subunit 37c
Zm00001d014149	16.2341	5.28012	0.325249	0.00227314	HSP20-like chaperones superfamily protein
Zm00001d044874	18.1833	5.66186	0.311377	0.0012421	23.6 kDa heat shock protein mitochondrial
Zm00001d028408	6.43749	1.98161	0.307823	0.00490249	heat shock protein26
Zm00001d033987	147.58	41.0253	0.277987	0.0012421	Heat stress transcription factor A-6b
Zm00001d031325	7.03411	1.74207	0.24766	0.0012421	25.3 kDa heat shock protein chloroplastic
Zm00001d047841	31.0753	6.513	0.209588	0.0012421	17.4 kDa class I heat shock protein
Zm00001d007301	29.8842	14.5641	0.487351	0.0012421	protein disulfide isomerase2
Zm00001d007394	52.8501	21.3896	0.404722	0.0012421	Rubredoxin-like superfamily protein
Zm00001d002837	24.1118	10.3646	0.429856	0.00319446	Transmembrane ascorbate ferrireductase 1
Zm00001d013257	6.47365	1.99201	0.30771	0.00227314	Cytochrome b5
Zm00001d006310	37.6701	13.77	0.365542	0.0012421	Nudix hydrolase 23 chloroplastic
Zm00001d005822	14.9638	7.17867	0.479736	0.00319446	cytochrome P450 12
Zm00001d050196	23.7212	10.5452	0.444547	0.0012421	alpha/beta-Hydrolases superfamily protein
Zm00001d039697	11.9902	5.29652	0.441737	0.00227314	Cytochrome P450 monooxygenase
Zm00001d050198	26.911	11.5457	0.429033	0.0012421	alpha/beta-Hydrolases superfamily protein
Zm00001d042814	11.7943	4.34745	0.368606	0.0012421	Cytochrome P450 86A1
Zm00001d027537	105.453	35.6419	0.337988	0.0012421	Cytochrome P450 CYP78A55
Zm00001d016471	74.2138	24.4704	0.329728	0.0012421	Trans-cinnamate 4-monooxygenase
Zm00001d047830	14.5474	4.06497	0.279429	0.0012421	kaurenoic acid oxidase2
Zm00001d049690	3.03833	0.268661	0.0884239	0.00227314	Putative cytochrome P450 superfamily protein
Zm00001d039310	13.9008	1.14578	0.0824255	0.0012421	Cytochrome P450 71A26
Zm00001d019612	2.09088	0	0	0.0012421	Protein transport protein SEC31 homolog B
Zm00001d049716	149.986	70.0587	0.467102	0.0012421	GroES-like zinc-binding alcohol dehydrogenase family protein
Zm00001d025402	43.8418	18.0543	0.411806	0.0012421	Peroxidase 72
Zm00001d037359	20.1763	7.8486	0.389001	0.0012421	Peroxidase 11
Zm00001d042022	266.732	102.709	0.385064	0.0012421	Peroxidase 12
Zm00001d003707	671.812	247.163	0.367905	0.0012421	Peroxidase 72
Zm00001d046184	190.16	57.8703	0.304324	0.0012421	Peroxidase 52
Zm00001d046035	9.06431	0.34664	0.0382423	0.0012421	Peroxidase 52
Zm00001d030767	24.5815	2.91657	0.118649	0.0012421
Zm00001d016681	24.9586	12.1483	0.486738	0.0012421	PAN domain-containing protein
Zm00001d009416	28.0411	13.1464	0.468826	0.00871145	Jacalin-related lectin 19
Zm00001d020794	35.4651	15.25	0.43	0.0012421	Blue copper protein
Zm00001d017455	82.4202	35.2778	0.428024	0.0012421	Uclacyanin-3
Zm00001d043232	41.294	15.3133	0.370836	0.0012421	Early nodulin-like protein 3
Zm00001d006397	10.396	1.99753	0.192144	0.0012421	UDP-glycosyltransferase 85A7
Zm00001d051384	204.96	60.8893	0.297079	0.0012421	Cortical cell-delineating protein
Zm00001d017381	43.1315	12.9659	0.300613	0.0012421	(+)-neomenthol dehydrogenase
Zm00001d007700	4.33734	1.08452	0.250043	0.00406585	NAD(P)-binding Rossmann-fold superfamily protein
Zm00001d007345	14.2893	3.20985	0.224633	0.0012421	11-beta-hydroxysteroid dehydrogenase-like 5
Zm00001d014244	14.4371	6.08545	0.421515	0.0012421	Esterase
Zm00001d044821	12.1765	5.06395	0.415879	0.0012421	GDSL esterase/lipase
Zm00001d051791	13.1674	5.03824	0.38263	0.0012421	GDSL esterase/lipase
Zm00001d007351	14.7419	5.07646	0.344356	0.0012421	Esterase
Zm00001d051419	18.1238	5.25201	0.289785	0.0012421	GSDL-motif protein lipase
Zm00001d036234	12.1651	3.25224	0.267342	0.0012421	Carboxylic ester hydrolase/ hydrolase%2C acting on ester bond
Zm00001d015636	3.40171	0.48138	0.141511	0.00800202	GDSL esterase/lipase
Zm00001d046210	10.4841	4.46872	0.426238	0.00800202	Beta-glucosidase 11
Zm00001d029313	59.299	23.4068	0.394725	0.0012421	PLASMODESMATA CALLOSE-BINDING PROTEIN 5
Zm00001d011431	10.5319	3.627	0.344382	0.0012421	Carbohydrate-binding X8 domain superfamily protein
Zm00001d027540	69.6998	30.9127	0.443512	0.0012421	glutathione S-transferase12
Zm00001d027541	143.46	56.6215	0.394685	0.0012421	Glutathione S-transferase 6
Zm00001d027539	88.3461	31.2695	0.353943	0.0012421	glutathione transferase11
Zm00001d048354	16.5835	5.06996	0.305723	0.0012421	Glutathione S-transferase F9
Zm00001d013635	72.6951	34.5071	0.474683	0.0012421	O-Glycosyl hydrolases family 17 protein
Zm00001d038049	622.322	206.259	0.331435	0.0012421	Putative O-Glycosyl hydrolase superfamily protein
Zm00001d049023	1.66101	0	0	0.0012421
Zm00001d011744	2.05169	0	0	0.0012421	PRP38 family protein
Zm00001d029589	10.3995	2.02975	0.195178	0.00319446	Zinc finger protein AZF2
Zm00001d029584	34.0841	4.32487	0.126888	0.0012421	Zinc finger protein AZF2
Zm00001d010800	65.0901	26.3654	0.40506	0.0012421	Zinc finger CCCH domain-containing protein 54
Zm00001d013676	28.6015	6.66627	0.233074	0.0012421	Nuclear transcription factor Y subunit A-10
Zm00001d005029	13.1843	5.6563	0.429018	0.00319446	Protein SCARECROW
Zm00001d009646	17.8272	6.46624	0.362718	0.0012421	scarecrow-like1
Zm00001d007891	23.8213	7.90782	0.331964	0.0012421	MADS-box transcription factor family protein
Zm00001d025479	7.35676	0.27376	0.037212	0.00227314	Putative MADS-box transcription factor family protein
Zm00001d032024	655.488	298.234	0.45498	0.0012421	myb transcription factor38
Zm00001d035604	432.036	191.769	0.443873	0.0012421	Putative MYB DNA-binding domain superfamily protein
Zm00001d052069	37.2453	16.1851	0.434554	0.0012421	Putative MYB DNA-binding domain superfamily protein
Zm00001d018097	21.8887	8.09911	0.370013	0.0012421	myb domain protein 93
Zm00001d043611	3.3491	0.865056	0.258295	0.00227314	R2R3MYB-domain protein
Zm00001d051140	18.7288	8.64708	0.4617	0.00490249	NAC domain containing protein 74
Zm00001d018045	144.849	60.2629	0.416039	0.0012421	Transcription factor TCP14
Zm00001d018530	41.5382	16.0905	0.387366	0.0012421	Transcription factor TCP21
Zm00001d006170	409.197	34.9402	0.0853872	0.0012421	SbCBF6
Zm00001d009619	17.5328	4.70383	0.268287	0.0012421	Putative WRKY DNA-binding domain superfamily protein
Zm00001d045283	8.57347	1.60552	0.187266	0.0012421	Putative WRKY DNA-binding domain superfamily protein
Zm00001d038296	121.095	57.8936	0.478084	0.0012421	Putative bZIP transcription factor superfamily protein
Zm00001d027461	8.92063	3.44733	0.386445	0.00725705	DNA binding protein
Zm00001d026300	29.6438	8.19275	0.276373	0.0012421	argonaute2b
Zm00001d029506	200.273	87.0696	0.434755	0.0012421	LOB domain-containing protein 42
Zm00001d002429	20.4762	6.93049	0.338466	0.0012421	Putative growth-regulating factor 6
Zm00001d030914	5.2762	1.42664	0.270392	0.0012421	Histone acetyltransferase HAC2
Zm00001d042447	64.4257	24.9625	0.387462	0.0012421	Lysine-specific demethylase REF6
Zm00001d027987	119.057	58.356	0.490152	0.0012421	Transcription factor bHLH99
Zm00001d048901	26.5428	10.641	0.4009	0.0012421	Transcription factor bHLH47
Zm00001d005964	11.4897	3.82168	0.332618	0.0012421	Transcription factor bHLH76
Zm00001d008853	5.9096	0.173922	0.0294304	0.00725705	Putative HLH DNA-binding domain superfamily protein
Zm00001d017671	4.15844	1.03601	0.249134	0.00871145	E3 ubiquitin-protein ligase PUB23
Zm00001d017306	2.45673	0.645917	0.262917	0.00800202	ARM repeat superfamily protein
Zm00001d007240	1.39655	0.454618	0.325529	0.00319446	Two-component response regulator-like APRR3
Zm00001d005912	11.2229	5.58066	0.497257	0.00406585	Polyadenylate-binding protein RBP47B
Zm00001d006016	2718.52	1300.4	0.478349	0.0012421	Multiple stress-responsive zinc-finger protein ISAP1
Zm00001d041570	7.26894	0.449552	0.0618456	0.0012421	Eukaryotic aspartyl protease family protein
Zm00001d038831	11.6156	4.71455	0.405881	0.0012421	Putative inositol polyphosphate phosphatase (Synaptogenin-like) family protein
Zm00001d033300	2.9861	0.834746	0.279544	0.00319446	Type IV inositol polyphosphate 5-phosphatase 11
Zm00001d029716	18.4031	6.13261	0.333238	0.0012421	Heavy metal transport/detoxification superfamily protein
Zm00001d039733	195.597	93.2502	0.476747	0.0012421	Histone H4
Zm00001d041871	36.5684	17.6293	0.482091	0.0012421	calmodulin-dependent protein kinase
Zm00001d006614	78.537	37.4621	0.476999	0.0012421	Probable protein phosphatase 2C 1
Zm00001d010662	374.17	178.45	0.476922	0.0012421	SNF1-related protein kinase regulatory subunit beta-1
Zm00001d044185	31.5244	14.9374	0.473836	0.0012421	Calcium-dependent protein kinase 3
Zm00001d044553	25.2507	11.7839	0.466676	0.0012421	CBL-interacting serine/threonine-protein kinase 8
Zm00001d003275	28.742	12.8363	0.446604	0.0012421	Protein-L-isoaspartate O-methyltransferase 1
Zm00001d043742	21.6465	7.30866	0.337637	0.0012421	Mitogen-activated protein kinase kinase kinase YODA
Zm00001d010459	10.6804	3.59334	0.336442	0.0012421	Putative CBL-interacting protein kinase family protein
Zm00001d018935	16.7467	5.3719	0.320774	0.0012421	Serine/threonine-protein kinase Nek1
Zm00001d017050	1.65399	0.439415	0.26567	0.0012421	Protein kinase superfamily protein
Zm00001d029997	6.91886	2.13169	0.308098	0.00406585	chloroplast chaperonin 10
Zm00001d002408	4.59379	0	0	0.0012421	CHL-CPN10
Zm00001d028725	20.1449	9.01545	0.44753	0.00319446	Beta3-glucuronyltransferase
Zm00001d030114	23.5572	3.6172	0.15355	0.0012421	60S ribosomal protein L7-2
Zm00001d017650	6.41969	1.21332	0.189	0.0012421	Probable ADP-ribosylation factor
Zm00001d021829	20.0689	9.92405	0.494499	0.0012421	Putative symbiosis receptor-like kinase
Zm00001d027508	6.42418	2.56355	0.399047	0.00227314	Protein kinase superfamily protein
Zm00001d042256	69.8657	25.2641	0.361609	0.0012421	Protein kinase superfamily protein
Zm00001d003021	1.36174	0.375959	0.276087	0.00227314	Wall-associated receptor kinase-like 8
Zm00001d014583	16.1948	4.35095	0.268663	0.0012421	Protein kinase superfamily protein
Zm00001d007477	16.3237	4.32424	0.264906	0.0012421
Zm00001d007517	13.1298	4.41149	0.335991	0.0012421	Subtilisin-like serine endopeptidase family protein
Zm00001d002535	215.62	85.8966	0.39837	0.0012421	RING-H2 finger protein ATL80
Zm00001d018393	228.031	88.5145	0.388169	0.0012421	Protein binding protein
Zm00001d022597	12.3636	4.48851	0.363042	0.00572385	NEP1-interacting protein-like 1
Zm00001d005978	28.4318	9.83294	0.345843	0.00406585	RING-H2 finger protein
Zm00001d051704	1.37535	0.425209	0.309164	0.00406585	Putative U-box domain-containing protein 42
Zm00001d036925	58.9549	24.6176	0.417567	0.0012421	Protein kinase Kelch repeat:Kelch
Zm00001d049016	300.964	118.619	0.39413	0.0012421	F-box/kelch-repeat protein SKIP20
Zm00001d042646	29.1596	10.3102	0.353578	0.0012421	Receptor-like kinase-like
Zm00001d026577	188.195	86.474	0.459491	0.0012421	Probable cysteine protease RD21B
Zm00001d049113	4.86333	1.30672	0.268688	0.0012421	Senescence-specific cysteine protease SAG12
Zm00001d007464	3.23471	0	0	0.0012421	KDEL-tailed cysteine endopeptidase CEP1
Zm00001d047201	6.59222	1.63775	0.248437	0.0012421	Serine carboxypeptidase-like 40
Zm00001d051535	7.65105	3.3399	0.436528	0.00319446	P-loop containing nucleoside triphosphate hydrolases superfamily protein
Zm00001d044864	120.473	41.3791	0.343472	0.0012421	Protein EXORDIUM
Zm00001d004480	53.4662	26.567	0.496893	0.0012421	Calcium ion binding protein
Zm00001d035236	9.45077	3.94677	0.417614	0.00490249	Plant calmodulin-binding protein-related
Zm00001d006509	25.398	7.91285	0.311554	0.0012421	Septum-promoting GTP-binding protein 1
Zm00001d017545	10.7534	3.31386	0.308169	0.00227314	SEC14 cytosolic factor family protein / phosphoglyceride transfer family protein
Zm00001d031427	7.72422	3.62712	0.469578	0.0012421	Leucine-rich repeat receptor-like protein kinase PEPR1
Zm00001d031434	87.1292	40.0481	0.45964	0.0012421	DNA-damage-repair/toleration protein DRT100
Zm00001d042637	25.9243	10.9342	0.421774	0.0012421	Leucine-rich receptor-like protein kinase family protein
Zm00001d020862	1.67583	0.405615	0.242038	0.00227314	Probable LRR receptor-like serine/threonine-protein kinase
Zm00001d026303	16.5744	7.79306	0.470187	0.0012421	Putative leucine-rich repeat receptor-like protein kinase family protein
Zm00001d002199	10.0086	3.45275	0.344978	0.0012421	Receptor-like serine/threonine-protein kinase SD1-8
Zm00001d002198	13.711	4.59239	0.334942	0.0012421	Receptor-like serine/threonine-protein kinase SD1-8
Zm00001d012387	5.01842	1.56882	0.312612	0.00227314	Embryogenesis transmembrane protein-like; protein
Zm00001d051373	46.081	9.34579	0.202812	0.0012421	Peroxisome biogenesis protein 19-1
Zm00001d051374	100.273	12.1572	0.121241	0.0012421	Peroxisome biogenesis protein 19-1
Zm00001d035597	172.961	73.4259	0.424523	0.0012421	RmlC-like cupins superfamily protein
Zm00001d005911	4.42902	1.25985	0.284453	0.0012421	Patatin-like protein 2
Zm00001d026307	20.0807	9.62012	0.479073	0.00725705	DAG protein
Zm00001d041725	39.6075	18.6744	0.471486	0.0012421	Pollen-specific protein SF3
Zm00001d049916	12.0807	5.30749	0.439336	0.00319446	Protein WALLS ARE THIN 1
Zm00001d051689	45.3307	18.1772	0.400991	0.00319446	Putative IQ calmodulin-binding and BAG domain containing family protein
Zm00001d017952	5.41472	1.88516	0.348155	0.00406585	ABA-induced protein
Zm00001d014816	8.52292	2.40345	0.281998	0.0012421	Senescence-associated protein DIN1
Zm00001d003052	7.79527	1.84692	0.236928	0.0012421	NAC domain-containing protein 21/22
Zm00001d008782	2.8532	0.536255	0.187949	0.00319446	Protein MARD1
Zm00001d037439	7.29626	1.1479	0.157327	0.0012421	ZCN11 isoform 1
Zm00001d043858	54.9572	24.4028	0.444033	0.0012421	Probable purine permease 4
Zm00001d050214	1.37499	0.426992	0.310542	0.00490249	ATPase 2 plasma membrane-type
Zm00001d013127	5.48483	2.24606	0.409504	0.0012421	Zinc transporter ZTP29
Zm00001d001976	7.4972	0.406604	0.0542341	0.0012421	Protein NRT1/ PTR FAMILY 2.13
Zm00001d003555	85.6114	36.7516	0.429284	0.0012421	Potassium channel SKOR
Zm00001d017195	5.73974	1.01728	0.177235	0.00406585	BTB/POZ domain-containing protein
Zm00001d028689	8.94557	3.61401	0.404	0.00227314	ATPase coupled to transmembrane movement of substances
Zm00001d046537	2.65375	0.914469	0.344595	0.00651756	ABC transporter G family member 26
Zm00001d053612	2.3062	0.792515	0.343645	0.0012421	ABC transporter G family member 40
Zm00001d043598	3.28044	1.09031	0.332367	0.0012421	ABC transporter G family member 29
Zm00001d044442	41.0141	13.2492	0.32304	0.0012421	ABC transporter G family member 40
Zm00001d038068	17.1947	4.40629	0.256259	0.0012421	ATPase%2C coupled to transmembrane movement of substance
Zm00001d016237	249.735	81.943	0.32812	0.0012421	NOD26-like membrane intrinsic protein1
Zm00001d007633	215.167	95.5471	0.44406	0.0012421	Ribosome associated membrane protein RAMP4
Zm00001d006631	5.12691	1.7199	0.335465	0.0012421	Organic cation/carnitine transporter 7
Zm00001d003469	4.64567	1.33505	0.287375	0.0012421	Sugar transport protein 5
Zm00001d048178	4.50653	1.27648	0.283251	0.0012421	Polyol transporter protein 4
Zm00001d013243	14.8815	7.0803	0.475779	0.0012421	Cyclic nucleotide-gated ion channel 2
Zm00001d044181	13.2117	6.40215	0.484582	0.00800202	S-type anion channel SLAH3
Zm00001d009932	46.1631	19.4652	0.421661	0.0012421	Plasma membrane associated protein
Zm00001d007391	1.75488	0.642449	0.366093	0.00319446	aminopeptidases
Zm00001d002738	48.0707	17.532	0.364713	0.0012421	Probable aquaporin TIP2-2
Zm00001d003292	16.2839	7.93132	0.487065	0.0012421	beta-14-N-acetylglucosaminyltransferase family protein
Zm00001d018857	74.4679	36.0445	0.484027	0.00319446	Probable carboxylesterase 15
Zm00001d006488	9.37462	4.32514	0.461367	0.0012421	BNR/Asp-box repeat family protein
Zm00001d051383	22.0641	9.62437	0.4362	0.0012421	Vesicle-associated protein 1-3
Zm00001d026135	2.74798	1.1877	0.432208	0.00871145	Mechanosensitive ion channel protein 6
Zm00001d018853	210.833	79.4338	0.376762	0.0012421	Probable carboxylesterase 15
Zm00001d013786	292.984	104.611	0.357054	0.0012421	transferases;folic acid binding
Zm00001d006524	15.2229	4.36385	0.286664	0.00227314	Harpin-induced protein
Zm00001d013099	17.2366	3.81501	0.221332	0.0012421	Probable carboxylesterase 15
Zm00001d031047	5.30521	0.974133	0.183618	0.00490249	CASP-like protein 2
Zm00001d045370	991.487	495.3	0.499553	0.0012421
Zm00001d048234	64.08	31.9137	0.498029	0.0012421
Zm00001d022602	19.323	9.58876	0.496236	0.00572385	universal stress family protein
Zm00001d017169	115.495	56.5069	0.489258	0.0012421
Zm00001d030915	2613.34	1273.06	0.487139	0.0012421
Zm00001d052162	268.158	129.307	0.482205	0.0012421
Zm00001d003291	33.5392	16.0722	0.479206	0.0012421	transglutaminase21
Zm00001d038126	38.4463	18.3687	0.477775	0.0012421
Zm00001d035367	643.382	307.341	0.477696	0.0012421
Zm00001d052939	117.92	56.0884	0.475648	0.0012421
Zm00001d005654	87.7074	41.3916	0.471928	0.00406585
Zm00001d017287	59.4207	27.7755	0.467438	0.0012421
Zm00001d002549	457.43	212.719	0.465031	0.0012421
Zm00001d046343	78.3781	35.6147	0.454396	0.0012421
Zm00001d039648	419.773	189.883	0.452347	0.0012421
Zm00001d021772	657.337	297.104	0.451981	0.00800202
Zm00001d042376	59.3073	26.7459	0.450971	0.00319446	DUF506 family protein
Zm00001d032479	288.891	128.629	0.445251	0.0012421	DUF241 domain protein
Zm00001d006749	12.9846	5.77271	0.444581	0.0094343	Lipase-like protein
Zm00001d018831	38.4941	17.0639	0.443286	0.00227314
Zm00001d024597	6.98789	3.09107	0.442347	0.00651756
Zm00001d024143	32.2164	14.1889	0.440425	0.0012421
Zm00001d003009	108.041	47.2218	0.437073	0.0012421	senescence regulator
Zm00001d041712	7.12636	3.1063	0.435889	0.00725705
Zm00001d014852	197.412	85.9206	0.435235	0.0012421	Ser/Thr-rich protein T10 in DGCR region
Zm00001d014494	234.255	101.825	0.434676	0.00227314
Zm00001d004524	31.4942	13.552	0.430301	0.00800202
Zm00001d013398	20.7535	8.89855	0.428773	0.0012421
Zm00001d005944	165.143	69.8	0.422664	0.0012421
Zm00001d003060	7.78138	3.23982	0.416355	0.00572385
Zm00001d011879	127.023	52.8815	0.416314	0.0012421
Zm00001d038075	860.526	357.596	0.415555	0.0012421	Zea mays ARGOS8
Zm00001d024926	46.3337	19.1146	0.412542	0.00406585
Zm00001d036506	18.8365	7.76493	0.412228	0.00651756	Lipid binding protein
Zm00001d002252	54.1402	22.2903	0.411714	0.0012421	myosin heavy chain-related
Zm00001d015715	25.1289	10.3021	0.40997	0.00800202
Zm00001d017657	151.686	62.1157	0.409502	0.0012421
Zm00001d016408	39.9134	16.0398	0.401865	0.0012421
Zm00001d014703	3.29799	1.31767	0.399537	0.00725705	Transcription factor
Zm00001d003175	37.8741	14.9802	0.395526	0.00227314
Zm00001d040660	19.5986	7.74735	0.395301	0.00227314	Late embryogenesis abundant protein
Zm00001d019641	14.5833	5.74806	0.394154	0.0012421	DCD (Development and Cell Death) domain protein
Zm00001d002372	2.49358	0.982682	0.394085	0.00871145	evolutionarily conserved C-terminal region 10
Zm00001d031822	90.1703	35.1289	0.389584	0.0012421
Zm00001d051565	5.6966	2.21391	0.388637	0.0012421	Replication factor C subunit 3
Zm00001d006010	1707.16	660.822	0.387088	0.0012421
Zm00001d049174	36.0107	13.7561	0.382	0.0012421	lazy plant1
Zm00001d040100	14.4055	5.44868	0.378236	0.00227314
Zm00001d045396	16.8419	6.28288	0.373051	0.0012421
Zm00001d051901	4.0133	1.48721	0.37057	0.0012421	P-loop NTPase domain-containing protein LPA1 homolog 1
Zm00001d028445	287.038	104.148	0.362837	0.0012421	RAD-like 3
Zm00001d052775	6.45889	2.32273	0.359618	0.0012421	Expressed protein; protein
Zm00001d009081	54.3119	19.3955	0.357113	0.0012421
Zm00001d003267	40.7577	14.4182	0.353754	0.0012421
Zm00001d002160	342.396	120.649	0.352367	0.0012421	Wound-responsive family protein
Zm00001d002161	74.949	26.3096	0.351033	0.0094343	Wound-responsive family protein
Zm00001d039745	5.04391	1.74215	0.345397	0.00227314	Protein phosphatase 2C
Zm00001d002917	68.9118	23.7852	0.345154	0.0012421	RNA-binding region RNP-1
Zm00001d040275	10.951	3.77448	0.34467	0.00651756
Zm00001d016682	52.1781	17.8709	0.342498	0.0012421	RING-H2 finger protein ATL7
Zm00001d004053	18.1259	6.20383	0.342263	0.0012421
Zm00001d034827	21.8992	7.48266	0.341686	0.0012421
Zm00001d041670	7.60622	2.57152	0.338081	0.00651756	phytase2
Zm00001d002743	22.7303	7.63458	0.335877	0.0012421	Zinc ion binding protein
Zm00001d022130	22.3819	7.51095	0.335581	0.00871145	DUF1677 family protein
Zm00001d003376	24.671	8.20464	0.332562	0.0012421
Zm00001d043341	3.82373	1.24569	0.325779	0.00227314
Zm00001d052636	4.59461	1.45469	0.316608	0.00406585	UPF0481 protein
Zm00001d003865	14.4523	4.5325	0.313618	0.0012421	Expressed protein; protein
Zm00001d038523	170.833	52.1983	0.305552	0.0012421
Zm00001d011838	3.93594	1.18815	0.301872	0.00651756	Glycosyltransferase family 61 protein
Zm00001d022053	145.579	43.3641	0.297873	0.0012421	hydroxyproline-rich glycoprotein family protein
Zm00001d037677	115.609	34.0029	0.29412	0.00227314	Non-specific lipid-transfer protein 2
Zm00001d043283	8.07567	2.34664	0.290581	0.0012421	Phosphoglycerate mutase-like family protein
Zm00001d021259	22.1979	6.17498	0.278179	0.0012421
Zm00001d006774	24.9186	6.51038	0.261266	0.0012421	hydroxyproline-rich glycoprotein family protein
Zm00001d039993	64.1143	16.6388	0.259518	0.0012421
Zm00001d043286	18.6602	4.79761	0.257104	0.0012421	Phosphoglycerate mutase-like family protein
Zm00001d042011	2.73635	0.702686	0.256797	0.00319446	AWPM-19-like family protein
Zm00001d008866	40.1791	9.70856	0.241632	0.0012421
Zm00001d009557	25.7983	6.22275	0.241208	0.0012421	DUF679 domain membrane protein 7
Zm00001d037894	7.17128	1.61061	0.224592	0.0012421	Dehydrin DHN1
Zm00001d036246	38.6099	7.49558	0.194136	0.0012421	Atpob1
Zm00001d003306	37.41	6.62248	0.177024	0.0012421	Bowman-Birk type bran trypsin inhibitor
Zm00001d017597	2.13259	0.368288	0.172695	0.0012421	SPX domain-containing membrane protein
Zm00001d053036	1.29165	0.172846	0.133818	0.00725705
Zm00001d007560	8.1976	1.05231	0.128368	0.0012421	Beta-carotene isomerase D27 chloroplastic
Zm00001d047907	6.63202	0.51382	0.0774756	0.00725705	Putative homeodomain-like transcription factor superfamily protein
Zm00001d007018	230.167	15.4529	0.0671378	0.0012421
Zm00001d001915	116.837	0.703836	0.00602408	0.0012421
Zm00001d041404	1.21957	0	0	0.0012421	Pectinesterase inhibitor domain containing protein
Zm00001d039083	1.57963	0	0	0.00319446	DUF538 family protein
Zm00001d018682	1.97165	0	0	0.0012421	Os07g0120600 protein
Zm00001d037909	2.00513	0	0	0.0012421
Zm00001d018473	17.1398	7.42063	0.432947	0.0012421	C2 calcium/lipid-binding plant phosphoribosyltransferase family protein
Zm00001d049002	8.85799	3.06445	0.345953	0.00406585	Putative clathrin assembly protein
Zm00001d048214	67.4286	24.9137	0.369483	0.0012421	CHP-rich zinc finger protein-like; protein
Zm00001d000194	23.9657	8.45568	0.352824	0.0012421	Glycine-rich protein family
Zm00001d008930	15.461	6.89079	0.445689	0.00871145	TPR repeat-containing thioredoxin TTL1
Zm00001d039241	164.452	81.2209	0.493888	0.0012421	S-type anion channel SLAH1
Zm00001d015101	17.1609	8.21293	0.478584	0.00490249	protein; Pentatricopeptide (PPR) repeat-containing protein-like
Zm00001d031278	160.077	76.1657	0.475807	0.0012421	Dof zinc finger protein DOF1.6
Zm00001d027576	59.4036	27.6369	0.465239	0.0012421
Zm00001d046137	153.368	70.5643	0.460098	0.00406585
Zm00001d013211	22.4378	10.2048	0.454804	0.0012421
Zm00001d042922	14.3034	6.50511	0.454795	0.0012421	Probable mediator of RNA polymerase II transcription subunit 37c
Zm00001d023820	10.6938	4.788	0.447736	0.0012421	AP-3 complex subunit delta
Zm00001d048064	69.825	30.9651	0.443467	0.00319446
Zm00001d051659	26.0185	11.4643	0.440621	0.00572385
Zm00001d030346	30.225	13.2253	0.437562	0.0012421	Hsp20/alpha crystallin family protein
Zm00001d022549	16.0974	6.88395	0.427644	0.00651756	Protein kinase 2B chloroplastic
Zm00001d033107	6.72177	2.82189	0.419814	0.00490249
Zm00001d016745	26.0984	10.9484	0.419505	0.00490249	Probable F-box protein At1g60180
Zm00001d001300	532.259	223.227	0.419395	0.0012421
Zm00001d009659	9.36438	3.92181	0.418801	0.00800202	Cwf21
Zm00001d005908	6.33849	2.63084	0.415058	0.00871145	Tyrosine-sulfated glycopeptide receptor 1
Zm00001d019726	35.1488	14.4747	0.411812	0.00651756	Uclacyanin-3
Zm00001d016122	6.15786	2.50616	0.406986	0.0012421
Zm00001d012939	230.033	91.1972	0.396453	0.0012421	Bowman-Birk type trypsin inhibitor
Zm00001d001656	6.15594	2.35085	0.381883	0.0012421
Zm00001d048063	25.4862	9.38395	0.368197	0.00227314
Zm00001d032000	11.7954	4.16055	0.352726	0.0012421
Zm00001d051473	31.012	10.4253	0.33617	0.0012421	Cytosolic sulfotransferase 17
Zm00001d027928	158.777	53.2182	0.335176	0.0012421
Zm00001d006111	22.8797	7.62841	0.333414	0.00490249	Cytochrome b561 and DOMON domain-containing protein
Zm00001d005432	6.12268	2.0406	0.333285	0.0012421	40S ribosomal protein S4-3
Zm00001d039240	9.94654	3.12302	0.313981	0.00572385	ABA induced plasma membrane protein PM 19
Zm00001d004865	12.4181	3.65687	0.294479	0.0094343	Associated with HOX family protein expressed
Zm00001d022154	65.3053	18.8944	0.289324	0.0012421	RING-H2 finger protein ATL3
Zm00001d008041	1.90176	0.548136	0.288226	0.00319446
Zm00001d005082	10.8676	3.04318	0.280023	0.0012421	Protein NUCLEAR FUSION DEFECTIVE 4
Zm00001d053701	4.85141	1.26618	0.260992	0.0012421	Nuclear pore complex protein NUP96
Zm00001d043731	4.36922	1.10746	0.253469	0.00319446	Subtilisin-like protease SBT5.3
Zm00001d017389	23.276	5.48512	0.235656	0.0012421
Zm00001d040253	8.32142	1.86447	0.224057	0.0012421
Zm00001d023924	84.2945	18.5707	0.220307	0.0012421
Zm00001d003304	16.4766	3.62509	0.220014	0.0012421	Bowman-Birk type bran trypsin inhibitor
Zm00001d023444	16.4768	3.59361	0.218101	0.0012421	Transcription factor bHLH130
Zm00001d042556	8.09776	1.7361	0.214393	0.0012421	Exopolygalacturonase clone GBGE184
Zm00001d007718	47.5168	10.0054	0.210566	0.0012421	benzoxazinone synthesis13
Zm00001d034772	5.20023	0.969823	0.186496	0.0012421	Encodes a close homolog of the Cauliflower OR (Orange) protein
Zm00001d001709	3.79354	0.539854	0.142309	0.0012421
Zm00001d004483	5.51002	0.766546	0.139119	0.00319446	Protein SRC2 homolog
Zm00001d004687	5.43594	0.638713	0.117498	0.00490249	O-methyltransferase ZRP4
Zm00001d053304	8.36756	0.981329	0.117278	0.0012421
Zm00001d016679	4.07818	0.344538	0.0844833	0.0012421
Zm00001d008845	8.29519	0.691752	0.0833919	0.0012421	Pre-mRNA-processing-splicing factor 8A
Zm00001d009553	100.439	8.20668	0.0817081	0.00319446
Zm00001d033948	17.5832	1.00736	0.0572911	0.0012421	Tubby-like F-box protein 2
Zm00001d007245	1.13347	0	0	0.0012421
Zm00001d000791	1.38247	0	0	0.0012421
Zm00001d011587	1.46628	0	0	0.0012421	Protein transport protein SEC31 homolog B
Zm00001d031419	1.7515	0	0	0.0094343	Calcium-binding protein PBP1
Zm00001d050994	1.81338	0	0	0.0012421	Probable inactive purple acid phosphatase 1
Zm00001d039847	2.09013	0	0	0.00651756
Zm00001d038720	5.65191	0	0	0.0012421
Zm00001d024227	6.02658	0	0	0.0012421
Zm00001d042964	11.0776	0	0	0.0012421
